# Supplementary material for: TREX (transcription/export)-NP complex exerts a dual effect on regulating polymerase activity and replication of influenza A virus
Source: PLoS Pathog. 2022 Sep 9;18(9):e1010835. doi: 10.1371/journal.ppat.1010835 (PMC9491529; doi:10.1371/journal.ppat.1010835)
Supplement: S2 Table — (XLSX) [file ppat.1010835.s008.xlsx]

## Sheet: Annotation-293T vRNPs
Gene	original_id	293T_627CON	293T_627 domain del	293T_627E	293T_627K	Gene Symbol	Description	Biological Process (GO)	Cellular Component (GO)	Molecular Function (GO)	Protein Function (Protein Atlas)	Subcellular Location (Protein Atlas)	Canonical Pathways_x000D_	KEGG Pathway	TotalEvidenceCount
284695	ZN326_HUMAN	1	1	1	1	ZNF326	zinc finger protein 326	GO:0032784 regulation of DNA-templated transcription, elongation;GO:0006354 DNA-templated transcription, elongation;GO:0043484 regulation of RNA splicing	GO:0044609 DBIRD complex;GO:0016363 nuclear matrix;GO:0034399 nuclear periphery	GO:0000993 RNA polymerase II complex binding;GO:0043175 RNA polymerase core enzyme binding;GO:0001098 basal transcription machinery binding	Predicted intracellular proteins	Nucleoplasm (Enhanced); Additional: Golgi apparatus;Vesicles			0
6188	RS3_HUMAN	1	1	1	1	RPS3	ribosomal protein S3	GO:0061481 response to TNF agonist;GO:1902546 positive regulation of DNA N-glycosylase activity;GO:2001272 positive regulation of cysteine-type endopeptidase activity involved in execution phase of apoptosis	GO:0071159 NF-kappaB complex;GO:0022627 cytosolic small ribosomal subunit;GO:0005844 polysome	GO:0032358 oxidized pyrimidine DNA binding;GO:0097100 supercoiled DNA binding;GO:0140078 class I DNA-(apurinic or apyrimidinic site) endonuclease activity	Ribosomal proteins; Enzymes; ENZYME proteins:Lyases; Cancer-related genes:Candidate cancer biomarkers; Predicted intracellular proteins	Cytosol;Endoplasmic reticulum (Supported)		(hsa03010)Ribosome; (ko03010)Ribosome	0
5725	PTBP1_HUMAN	1	1	1	1	PTBP1	polypyrimidine tract binding protein 1	GO:0075522 IRES-dependent viral translational initiation;GO:0070886 positive regulation of calcineurin-NFAT signaling cascade;GO:0106058 positive regulation of calcineurin-mediated signaling	GO:0005730 nucleolus;GO:0070062 extracellular exosome;GO:1903561 extracellular vesicle	GO:0008187 poly-pyrimidine tract binding;GO:0036002 pre-mRNA binding;GO:0003727 single-stranded RNA binding	Predicted intracellular proteins	Nucleoplasm (Supported)			0
498	ATPA_HUMAN	1	1	1	1	ATP5F1A	ATP synthase F1 subunit alpha	GO:0042776 mitochondrial ATP synthesis coupled proton transport;GO:0015985 energy coupled proton transport, down electrochemical gradient;GO:0015986 ATP synthesis coupled proton transport	GO:0045261 proton-transporting ATP synthase complex, catalytic core F(1);GO:0033178 proton-transporting two-sector ATPase complex, catalytic domain;GO:0005753 mitochondrial proton-transporting ATP synthase complex	GO:0043532 angiostatin binding;GO:0042288 MHC class I protein binding;GO:0046933 proton-transporting ATP synthase activity, rotational mechanism	Disease related genes; Predicted intracellular proteins	Mitochondria (Supported)		(ko00190)Oxidative phosphorylation; (hsa00190)Oxidative phosphorylation; (hsa05012)Parkinson disease	0
617	BCS1_HUMAN	1	1	1	1	BCS1L	BCS1 homolog, ubiquinol-cytochrome c reductase complex chaperone	GO:0032978 protein insertion into membrane from inner side;GO:0032979 protein insertion into mitochondrial inner membrane from matrix side;GO:0017062 respiratory chain complex III assembly	GO:0005750 mitochondrial respiratory chain complex III;GO:0045275 respiratory chain complex III;GO:0070069 cytochrome complex	GO:0016887 ATPase activity;GO:0017111 nucleoside-triphosphatase activity;GO:0016462 pyrophosphatase activity	Predicted intracellular proteins; Disease related genes; Transporters:Primary Active Transporters; Potential drug targets				0
6194	RS6_HUMAN	1	1	1	1	RPS6	ribosomal protein S6	GO:0002309 T cell proliferation involved in immune response;GO:0022605 mammalian oogenesis stage;GO:0006924 activation-induced cell death of T cells	GO:0022627 cytosolic small ribosomal subunit;GO:0005844 polysome;GO:0015935 small ribosomal subunit	GO:0003735 structural constituent of ribosome;GO:0019901 protein kinase binding;GO:0005198 structural molecule activity	Ribosomal proteins; Predicted intracellular proteins	Cytosol;Endoplasmic reticulum (Enhanced)	(M143)PID IL2 PI3K PATHWAY; (M164)PID ERBB1 DOWNSTREAM PATHWAY	(hsa01521)EGFR tyrosine kinase inhibitor resistance; (ko01521)EGFR tyrosine kinase inhibitor resistance; (hsa04066)HIF-1 signaling pathway	0
6217	RS16_HUMAN	1	1	1	1	RPS16	ribosomal protein S16	GO:0000462 maturation of SSU-rRNA from tricistronic rRNA transcript (SSU-rRNA, 5.8S rRNA, LSU-rRNA);GO:0030490 maturation of SSU-rRNA;GO:0042274 ribosomal small subunit biogenesis	GO:0022627 cytosolic small ribosomal subunit;GO:0015935 small ribosomal subunit;GO:0022626 cytosolic ribosome	GO:0003735 structural constituent of ribosome;GO:0005198 structural molecule activity;GO:0003723 RNA binding	Ribosomal proteins; Predicted intracellular proteins	Cytosol;Endoplasmic reticulum (Enhanced)		(hsa03010)Ribosome; (ko03010)Ribosome	0
292	ADT2_HUMAN	1	1	1	1	SLC25A5	solute carrier family 25 member 5	GO:0015853 adenine transport;GO:0140021 mitochondrial ADP transmembrane transport;GO:1990544 mitochondrial ATP transmembrane transport	GO:0071817 MMXD complex;GO:0009295 nucleoid;GO:0042645 mitochondrial nucleoid	GO:0015207 adenine transmembrane transporter activity;GO:0005471 ATP:ADP antiporter activity;GO:0005345 purine nucleobase transmembrane transporter activity	Transporters:Electrochemical Potential-driven transporters; FDA approved drug targets:Small molecule drugs	Mitochondria (Supported)		(ko04022)cGMP-PKG signaling pathway; (hsa04217)necroptosis; (hsa04022)cGMP-PKG signaling pathway	0
5094	PCBP2_HUMAN	1	1	1	1	PCBP2	poly(rC) binding protein 2	GO:0075522 IRES-dependent viral translational initiation;GO:0019081 viral translation;GO:0050687 negative regulation of defense response to virus	GO:0014069 postsynaptic density;GO:0032279 asymmetric synapse;GO:0099572 postsynaptic specialization	GO:1990829 C-rich single-stranded DNA binding;GO:0003697 single-stranded DNA binding;GO:0031625 ubiquitin protein ligase binding	Predicted intracellular proteins	Nucleoplasm (Supported); Additional: Cytosol		(ko04216)Ferroptosis; (hsa04216)Ferroptosis	0
9045	RL14_HUMAN	1	1	1	1	RPL14	ribosomal protein L14	GO:0042273 ribosomal large subunit biogenesis;GO:0006614 SRP-dependent cotranslational protein targeting to membrane;GO:0006613 cotranslational protein targeting to membrane	GO:0022625 cytosolic large ribosomal subunit;GO:0022626 cytosolic ribosome;GO:0015934 large ribosomal subunit	GO:0003735 structural constituent of ribosome;GO:0045296 cadherin binding;GO:0050839 cell adhesion molecule binding	Ribosomal proteins; Predicted intracellular proteins	Cytosol;Endoplasmic reticulum (Supported)		(hsa03010)Ribosome; (ko03010)Ribosome	0
6128	RL6_HUMAN	1	1	1	1	RPL6	ribosomal protein L6	GO:0000027 ribosomal large subunit assembly;GO:0042255 ribosome assembly;GO:0042273 ribosomal large subunit biogenesis	GO:0042788 polysomal ribosome;GO:0022625 cytosolic large ribosomal subunit;GO:0005844 polysome	GO:0003735 structural constituent of ribosome;GO:0045296 cadherin binding;GO:0050839 cell adhesion molecule binding	Ribosomal proteins; Predicted intracellular proteins	Cytokinetic bridge;Microtubules (Approved)		(hsa03010)Ribosome; (ko03010)Ribosome	0
220988	ROA3_HUMAN	1	1	1	1	HNRNPA3	heterogeneous nuclear ribonucleoprotein A3	GO:0000377 RNA splicing, via transesterification reactions with bulged adenosine as nucleophile;GO:0000398 mRNA splicing, via spliceosome;GO:0000375 RNA splicing, via transesterification reactions	GO:0071013 catalytic step 2 spliceosome;GO:0005681 spliceosomal complex;GO:1990904 ribonucleoprotein complex	GO:0003723 RNA binding;GO:0003676 nucleic acid binding;GO:1901363 heterocyclic compound binding	Predicted intracellular proteins	Nucleoplasm (Enhanced)		(hsa03040)Spliceosome; (ko03040)Spliceosome	0
6141	RL18_HUMAN	1	1	1	1	RPL18	ribosomal protein L18	GO:0002181 cytoplasmic translation;GO:0006614 SRP-dependent cotranslational protein targeting to membrane;GO:0006613 cotranslational protein targeting to membrane	GO:0042788 polysomal ribosome;GO:0022625 cytosolic large ribosomal subunit;GO:0005844 polysome	GO:0003735 structural constituent of ribosome;GO:0005198 structural molecule activity;GO:0003723 RNA binding	Ribosomal proteins; Predicted intracellular proteins	Cytosol;Endoplasmic reticulum (Supported); Additional: Nucleoli		(hsa03010)Ribosome; (ko03010)Ribosome	0
2597	G3P_HUMAN	1	1	1	1	GAPDH	glyceraldehyde-3-phosphate dehydrogenase	GO:0035606 peptidyl-cysteine S-trans-nitrosylation;GO:0017014 protein nitrosylation;GO:0018119 peptidyl-cysteine S-nitrosylation	GO:0097452 GAIT complex;GO:0005811 lipid droplet;GO:0031965 nuclear membrane	GO:0035605 peptidyl-cysteine S-nitrosylase activity;GO:0004365 glyceraldehyde-3-phosphate dehydrogenase (NAD+) (phosphorylating) activity;GO:0043891 glyceraldehyde-3-phosphate dehydrogenase (NAD(P)+) (phosphorylating) activity	Enzymes; ENZYME proteins:Oxidoreductases; FDA approved drug targets:Small molecule drugs; Predicted intracellular proteins	Cytosol;Plasma membrane (Supported); Additional: Nuclear membrane;Vesicles	(M66)PID MYC ACTIV PATHWAY; (M5493)WNT SIGNALING	(hsa)Glycolysis, core module involving three-carbon compounds; (M00002)Glycolysis, core module involving three-carbon compounds; (hsa)Gluconeogenesis, oxaloacetate => fructose-6P	0
8106	PABP2_HUMAN	1	1	1	1	PABPN1	poly(A) binding protein nuclear 1	GO:1904247 positive regulation of polynucleotide adenylyltransferase activity;GO:1904245 regulation of polynucleotide adenylyltransferase activity;GO:0039656 modulation by virus of host gene expression	GO:0042405 nuclear inclusion body;GO:0016234 inclusion body;GO:0016607 nuclear speck	GO:0070063 RNA polymerase binding;GO:0003723 RNA binding;GO:0019899 enzyme binding	Disease related genes; Predicted intracellular proteins	Nucleoplasm (Approved); Additional: Nuclear speckles		(ko03015)mRNA surveillance pathway; (hsa03015)mRNA surveillance pathway; (ko05164)Influenza A	0
11100	HNRL1_HUMAN	1	1	1	1	HNRNPUL1	heterogeneous nuclear ribonucleoprotein U like 1	GO:0009615 response to virus;GO:0000377 RNA splicing, via transesterification reactions with bulged adenosine as nucleophile;GO:0000398 mRNA splicing, via spliceosome	GO:0005654 nucleoplasm;GO:0031981 nuclear lumen;GO:0044428 nuclear part	GO:0003723 RNA binding;GO:0019899 enzyme binding;GO:0003676 nucleic acid binding	Predicted intracellular proteins	Nucleoplasm (Enhanced)		(ko05164)Influenza A; (hsa05164)Influenza A	0
85364	ZCHC3_HUMAN	1	1	1	1	ZCCHC3	zinc finger CCHC-type containing 3	GO:0009597 detection of virus;GO:1900246 positive regulation of RIG-I signaling pathway;GO:0071360 cellular response to exogenous dsRNA	GO:0005737 cytoplasm;GO:0044424 intracellular part;GO:0005622 intracellular	GO:0008270 zinc ion binding;GO:0046914 transition metal ion binding;GO:0003690 double-stranded DNA binding	Predicted intracellular proteins	Vesicles (Approved)			0
6191	RS4X_HUMAN	1	1	1	1	RPS4X	ribosomal protein S4 X-linked	GO:0006614 SRP-dependent cotranslational protein targeting to membrane;GO:0006613 cotranslational protein targeting to membrane;GO:0045047 protein targeting to ER	GO:0022627 cytosolic small ribosomal subunit;GO:0005844 polysome;GO:0015935 small ribosomal subunit	GO:0019843 rRNA binding;GO:0003735 structural constituent of ribosome;GO:0005198 structural molecule activity	Ribosomal proteins; Predicted intracellular proteins		(M16801)SIG REGULATION OF THE ACTIN CYTOSKELETON BY RHO GTPASES; (M5193)SIG CHEMOTAXIS	(hsa03010)Ribosome; (ko03010)Ribosome	0
26227	SERA_HUMAN	1	1	1	1	PHGDH	phosphoglycerate dehydrogenase	GO:0009448 gamma-aminobutyric acid metabolic process;GO:0006566 threonine metabolic process;GO:0019530 taurine metabolic process	GO:0070062 extracellular exosome;GO:1903561 extracellular vesicle;GO:0043230 extracellular organelle	GO:0004617 phosphoglycerate dehydrogenase activity;GO:0030060 L-malate dehydrogenase activity;GO:0016615 malate dehydrogenase activity	ENZYME proteins:Oxidoreductases; Disease related genes; Enzymes; Potential drug targets; Predicted intracellular proteins	Cytosol;Plasma membrane (Enhanced); Additional: Nucleoplasm		(hsa)Serine biosynthesis, glycerate-3P => serine; (M00020)Serine biosynthesis, glycerate-3P => serine; (hsa00030)Pentose phosphate pathway	0
6426	SRSF1_HUMAN	1	1	1	1	SRSF1	serine and arginine rich splicing factor 1	GO:0000395 mRNA 5'-splice site recognition;GO:0045292 mRNA cis splicing, via spliceosome;GO:0006376 mRNA splice site selection	GO:0035145 exon-exon junction complex;GO:0071013 catalytic step 2 spliceosome;GO:0005681 spliceosomal complex	GO:0044547 DNA topoisomerase binding;GO:0003729 mRNA binding;GO:0003723 RNA binding	Predicted intracellular proteins	Nucleoplasm (Supported)		(ko04657)IL-17 signaling pathway; (hsa04657)IL-17 signaling pathway; (hsa03040)Spliceosome	0
203068	TBB5_HUMAN	1	1	1	1	TUBB	tubulin beta class I	GO:0042267 natural killer cell mediated cytotoxicity;GO:0002228 natural killer cell mediated immunity;GO:0097711 ciliary basal body-plasma membrane docking	GO:0005641 nuclear envelope lumen;GO:0035578 azurophil granule lumen;GO:0031970 organelle envelope lumen	GO:0032794 GTPase activating protein binding;GO:0042288 MHC class I protein binding;GO:0042287 MHC protein binding	Disease related genes; FDA approved drug targets:Small molecule drugs; Predicted intracellular proteins	Microtubules (Supported); Additional: Cytokinetic bridge;Mitotic spindle		(ko05130)Pathogenic Escherichia coli infection; (hsa05130)Pathogenic Escherichia coli infection; (ko04540)Gap junction	0
10521	DDX17_HUMAN	1	1	1	1	DDX17	DEAD-box helicase 17	GO:2001014 regulation of skeletal muscle cell differentiation;GO:0010586 miRNA metabolic process;GO:0030521 androgen receptor signaling pathway	GO:0016607 nuclear speck;GO:0016604 nuclear body;GO:1990904 ribonucleoprotein complex	GO:0008186 RNA-dependent ATPase activity;GO:0003724 RNA helicase activity;GO:0004386 helicase activity	Enzymes; Predicted intracellular proteins; ENZYME proteins:Hydrolases	Nuclear speckles (Supported)			0
6189	RS3A_HUMAN	1	1	1	1	RPS3A	ribosomal protein S3A	GO:0006614 SRP-dependent cotranslational protein targeting to membrane;GO:0006613 cotranslational protein targeting to membrane;GO:0045047 protein targeting to ER	GO:0022627 cytosolic small ribosomal subunit;GO:0015935 small ribosomal subunit;GO:0022626 cytosolic ribosome	GO:0048027 mRNA 5'-UTR binding;GO:0003735 structural constituent of ribosome;GO:0003729 mRNA binding	Ribosomal proteins; Predicted intracellular proteins	Cytosol;Endoplasmic reticulum;Nucleoli (Enhanced)		(hsa03010)Ribosome; (ko03010)Ribosome	0
4904	YBOX1_HUMAN	1	1	1	1	YBX1	Y-box binding protein 1	GO:1990428 miRNA transport;GO:0070934 CRD-mediated mRNA stabilization;GO:1903608 protein localization to cytoplasmic stress granule	GO:0070937 CRD-mediated mRNA stability complex;GO:0071204 histone pre-mRNA 3'end processing complex;GO:1990124 messenger ribonucleoprotein complex	GO:0035198 miRNA binding;GO:0061980 regulatory RNA binding;GO:0051020 GTPase binding	Predicted intracellular proteins; Transcription factors:beta-Barrel DNA-binding domains; Cancer-related genes:Candidate cancer biomarkers	Cytosol (Enhanced); Additional: Vesicles	(M50)PID PTP1B PATHWAY		0
1655	DDX5_HUMAN	1	1	1	1	DDX5	DEAD-box helicase 5	GO:1903800 positive regulation of production of miRNAs involved in gene silencing by miRNA;GO:0009299 mRNA transcription;GO:0043517 positive regulation of DNA damage response, signal transduction by p53 class mediator	GO:0071013 catalytic step 2 spliceosome;GO:0005681 spliceosomal complex;GO:1990904 ribonucleoprotein complex	GO:0035500 MH2 domain binding;GO:0070878 primary miRNA binding;GO:0070412 R-SMAD binding	ENZYME proteins:Hydrolases; Cancer-related genes:Mutational cancer driver genes; Cancer-related genes:Mutated cancer genes; Enzymes; Predicted intracellular proteins	Nucleoli;Nucleoplasm (Supported)	(M145)PID P53 DOWNSTREAM PATHWAY	(hsa03040)Spliceosome; (ko03040)Spliceosome; (ko05202)Transcriptional misregulation in cancer	0
4343	MOV10_HUMAN	1	1	1	1	MOV10	Mov10 RISC complex RNA helicase	GO:0010525 regulation of transposition, RNA-mediated;GO:0010526 negative regulation of transposition, RNA-mediated;GO:0032197 transposition, RNA-mediated	GO:0043186 P granule;GO:0060293 germ plasm;GO:0045495 pole plasm	GO:0032574 5'-3' RNA helicase activity;GO:0003724 RNA helicase activity;GO:0004386 helicase activity	Enzymes; Predicted intracellular proteins; ENZYME proteins:Hydrolases	Cytosol (Approved)			0
51428	DDX41_HUMAN	1	1	1	1	DDX41	DEAD-box helicase 41	GO:0032481 positive regulation of type I interferon production;GO:0032479 regulation of type I interferon production;GO:0032606 type I interferon production	GO:0071013 catalytic step 2 spliceosome;GO:0005681 spliceosomal complex;GO:1990904 ribonucleoprotein complex	GO:0003724 RNA helicase activity;GO:0004386 helicase activity;GO:0140098 catalytic activity, acting on RNA	ENZYME proteins:Hydrolases; Disease related genes; Enzymes; Potential drug targets; Predicted intracellular proteins	Nucleoplasm (Supported); Additional: Nucleoli			0
3921	RSSA_HUMAN	1	1	1	1	RPSA	ribosomal protein SA	GO:0000028 ribosomal small subunit assembly;GO:0042255 ribosome assembly;GO:0042274 ribosomal small subunit biogenesis	GO:0022627 cytosolic small ribosomal subunit;GO:0015935 small ribosomal subunit;GO:0022626 cytosolic ribosome	GO:0005055 laminin receptor activity;GO:0043236 laminin binding;GO:0050840 extracellular matrix binding	Disease related genes; Ribosomal proteins; Predicted intracellular proteins	Cytosol;Plasma membrane (Supported)	(M17761)ST WNT BETA CATENIN PATHWAY	(hsa05132)Salmonella infection; (hsa04064)NF-kappa B signaling pathway; (hsa04620)Toll-like receptor signaling pathway	0
142	PARP1_HUMAN	1	1	1	1	PARP1	poly(ADP-ribose) polymerase 1	GO:0018424 peptidyl-glutamic acid poly-ADP-ribosylation;GO:1903518 positive regulation of single strand break repair;GO:1904762 positive regulation of myofibroblast differentiation	GO:0035861 site of double-strand break;GO:0090734 site of DNA damage;GO:0000781 chromosome, telomeric region	GO:1990404 protein ADP-ribosylase activity;GO:0070412 R-SMAD binding;GO:0003950 NAD+ ADP-ribosyltransferase activity	ENZYME proteins:Transferases; Enzymes; FDA approved drug targets:Small molecule drugs; Cancer-related genes:Candidate cancer biomarkers; Predicted intracellular proteins	Nucleoplasm (Enhanced); Additional: Nucleoli	(M7997)SA CASPASE CASCADE; (M7871)ST GRANULE CELL SURVIVAL PATHWAY; (M71)PID ILK PATHWAY	(ko03410)Base excision repair; (hsa03410)Base excision repair; (ko04064)NF-kappa B signaling pathway	0
3006	H12_HUMAN	1	1	1	1	H1-2	H1.2 linker histone, cluster member	GO:0016584 nucleosome positioning;GO:0031936 negative regulation of chromatin silencing;GO:0031935 regulation of chromatin silencing	GO:0000791 euchromatin;GO:0000786 nucleosome;GO:0044815 DNA packaging complex	GO:0031492 nucleosomal DNA binding;GO:0031491 nucleosome binding;GO:0031490 chromatin DNA binding	Predicted intracellular proteins	Nucleoli rim;Nucleoplasm (Supported)			0
3190	HNRPK_HUMAN	1	1	1	1	HNRNPK	heterogeneous nuclear ribonucleoprotein K	GO:1905599 positive regulation of low-density lipoprotein receptor activity;GO:1902165 regulation of intrinsic apoptotic signaling pathway in response to DNA damage by p53 class mediator;GO:0010988 regulation of low-density lipoprotein particle clearance	GO:0002102 podosome;GO:0010494 cytoplasmic stress granule;GO:0071013 catalytic step 2 spliceosome	GO:0045296 cadherin binding;GO:0050839 cell adhesion molecule binding;GO:0003729 mRNA binding	Disease related genes; Predicted intracellular proteins	Nucleoplasm (Enhanced)		(hsa03040)Spliceosome; (ko03040)Spliceosome; (hsa05203)Viral carcinogenesis	0
6122	RL3_HUMAN	1	1	1	1	RPL3	ribosomal protein L3	GO:0000027 ribosomal large subunit assembly;GO:0071353 cellular response to interleukin-4;GO:0070670 response to interleukin-4	GO:0022625 cytosolic large ribosomal subunit;GO:0022626 cytosolic ribosome;GO:0015934 large ribosomal subunit	GO:0008097 5S rRNA binding;GO:0019843 rRNA binding;GO:0003735 structural constituent of ribosome	Ribosomal proteins; FDA approved drug targets:Small molecule drugs; Predicted intracellular proteins	Cytosol;Nucleoli (Supported)		(hsa03010)Ribosome; (ko03010)Ribosome	0
6222	RS18_HUMAN	1	1	1	1	RPS18	ribosomal protein S18	GO:0006614 SRP-dependent cotranslational protein targeting to membrane;GO:0006613 cotranslational protein targeting to membrane;GO:0045047 protein targeting to ER	GO:0022627 cytosolic small ribosomal subunit;GO:0015935 small ribosomal subunit;GO:0022626 cytosolic ribosome	GO:0019843 rRNA binding;GO:0003735 structural constituent of ribosome;GO:0005198 structural molecule activity	Ribosomal proteins; Predicted intracellular proteins	Cytosol (Supported)		(hsa03010)Ribosome; (ko03010)Ribosome	0
6135	RL11_HUMAN	1	1	1	1	RPL11	ribosomal protein L11	GO:2000435 negative regulation of protein neddylation;GO:1902255 positive regulation of intrinsic apoptotic signaling pathway by p53 class mediator;GO:1904667 negative regulation of ubiquitin protein ligase activity	GO:0042788 polysomal ribosome;GO:0022625 cytosolic large ribosomal subunit;GO:0005844 polysome	GO:1990948 ubiquitin ligase inhibitor activity;GO:0055105 ubiquitin-protein transferase inhibitor activity;GO:0008097 5S rRNA binding	Disease related genes; Ribosomal proteins; Predicted intracellular proteins	Vesicles (Approved)	(M261)PID P53 REGULATION PATHWAY; (M66)PID MYC ACTIV PATHWAY	(hsa03010)Ribosome; (ko03010)Ribosome	0
3608	ILF2_HUMAN	1	1	1	1	ILF2	interleukin enhancer binding factor 2	GO:0043312 neutrophil degranulation;GO:0002283 neutrophil activation involved in immune response;GO:0002446 neutrophil mediated immunity	GO:1904724 tertiary granule lumen;GO:0035580 specific granule lumen;GO:1904813 ficolin-1-rich granule lumen	GO:0003725 double-stranded RNA binding;GO:0003723 RNA binding;GO:0003677 DNA binding	Predicted intracellular proteins	Nucleoplasm (Supported)			0
6205	RS11_HUMAN	1	1	1	1	RPS11	ribosomal protein S11	GO:0006614 SRP-dependent cotranslational protein targeting to membrane;GO:0006613 cotranslational protein targeting to membrane;GO:0045047 protein targeting to ER	GO:0022627 cytosolic small ribosomal subunit;GO:0015935 small ribosomal subunit;GO:0022626 cytosolic ribosome	GO:0019843 rRNA binding;GO:0003735 structural constituent of ribosome;GO:0005198 structural molecule activity	Ribosomal proteins; Predicted intracellular proteins	Cytosol;Endoplasmic reticulum (Supported); Additional: Nucleoli		(hsa03010)Ribosome; (ko03010)Ribosome	0
9188	DDX21_HUMAN	1	1	1	1	DDX21	DExD-box helicase 21	GO:0002733 regulation of myeloid dendritic cell cytokine production;GO:0002735 positive regulation of myeloid dendritic cell cytokine production;GO:0002372 myeloid dendritic cell cytokine production	GO:0005730 nucleolus;GO:0005739 mitochondrion;GO:0005694 chromosome	GO:0097322 7SK snRNA binding;GO:0030515 snoRNA binding;GO:0035198 miRNA binding	Enzymes; Predicted intracellular proteins; ENZYME proteins:Hydrolases	Mitotic chromosome;Nucleoli rim (Enhanced); Additional: Nucleoplasm			0
3008	H14_HUMAN	1	1	1	1	H1-4	H1.4 linker histone, cluster member	GO:0016584 nucleosome positioning;GO:0031936 negative regulation of chromatin silencing;GO:0031935 regulation of chromatin silencing	GO:0000792 heterochromatin;GO:0000786 nucleosome;GO:0044815 DNA packaging complex	GO:0032564 dATP binding;GO:0032558 adenyl deoxyribonucleotide binding;GO:0032554 purine deoxyribonucleotide binding	Disease related genes; Cancer-related genes:Mutated cancer genes; Predicted intracellular proteins	Nuclear speckles (Supported)	(M32)PID HDAC CLASSIII PATHWAY		0
6130	RL7A_HUMAN	1	1	1	1	RPL7A	ribosomal protein L7a	GO:0000470 maturation of LSU-rRNA;GO:0042273 ribosomal large subunit biogenesis;GO:0006614 SRP-dependent cotranslational protein targeting to membrane	GO:0042788 polysomal ribosome;GO:0022625 cytosolic large ribosomal subunit;GO:0005844 polysome	GO:0003735 structural constituent of ribosome;GO:0045296 cadherin binding;GO:0050839 cell adhesion molecule binding	Disease related genes; Ribosomal proteins; Predicted intracellular proteins	Nucleoli (Approved); Additional: Vesicles		(hsa03010)Ribosome; (ko03010)Ribosome	0
3185	HNRPF_HUMAN	1	1	1	1	HNRNPF	heterogeneous nuclear ribonucleoprotein F	GO:0035722 interleukin-12-mediated signaling pathway;GO:0071349 cellular response to interleukin-12;GO:0070671 response to interleukin-12	GO:0071013 catalytic step 2 spliceosome;GO:0005681 spliceosomal complex;GO:1990904 ribonucleoprotein complex	GO:0017025 TBP-class protein binding;GO:0003727 single-stranded RNA binding;GO:0008134 transcription factor binding	Predicted intracellular proteins	Nucleoplasm (Enhanced)			0
2130	EWS_HUMAN	1	1	1	1	EWSR1	EWS RNA binding protein 1	GO:0006355 regulation of transcription, DNA-templated;GO:1903506 regulation of nucleic acid-templated transcription;GO:2001141 regulation of RNA biosynthetic process	GO:0005730 nucleolus;GO:0005654 nucleoplasm;GO:0031981 nuclear lumen	GO:0005516 calmodulin binding;GO:0003712 transcription coregulator activity;GO:0042802 identical protein binding	Cancer-related genes:Mutational cancer driver genes; Disease related genes; Predicted intracellular proteins	Nucleoplasm (Enhanced); Additional: Nucleoli rim	(M258)PID BARD1 PATHWAY	(ko05202)Transcriptional misregulation in cancer; (hsa05202)Transcriptional misregulation in cancer	0
6156	RL30_HUMAN	1	1	1	1	RPL30	ribosomal protein L30	GO:1904571 positive regulation of selenocysteine incorporation;GO:1904569 regulation of selenocysteine incorporation;GO:0045901 positive regulation of translational elongation	GO:0042788 polysomal ribosome;GO:0022625 cytosolic large ribosomal subunit;GO:0005844 polysome	GO:0035368 selenocysteine insertion sequence binding;GO:0003735 structural constituent of ribosome;GO:0003729 mRNA binding	Ribosomal proteins; Predicted intracellular proteins	Cytosol;Endoplasmic reticulum (Approved)		(hsa03010)Ribosome; (ko03010)Ribosome	0
6129	RL7_HUMAN	1	1	1	1	RPL7	ribosomal protein L7	GO:0000463 maturation of LSU-rRNA from tricistronic rRNA transcript (SSU-rRNA, 5.8S rRNA, LSU-rRNA);GO:0000470 maturation of LSU-rRNA;GO:0042273 ribosomal large subunit biogenesis	GO:0022625 cytosolic large ribosomal subunit;GO:0022626 cytosolic ribosome;GO:0015934 large ribosomal subunit	GO:0003735 structural constituent of ribosome;GO:0003729 mRNA binding;GO:0005198 structural molecule activity	Ribosomal proteins; Predicted intracellular proteins	Cytosol;Endoplasmic reticulum (Approved); Additional: Nucleoli		(hsa03010)Ribosome; (ko03010)Ribosome	0
3183	HNRPC_HUMAN	1	1	1	1	HNRNPC	heterogeneous nuclear ribonucleoprotein C	GO:0032211 negative regulation of telomere maintenance via telomerase;GO:0070935 3'-UTR-mediated mRNA stabilization;GO:1904357 negative regulation of telomere maintenance via telomere lengthening	GO:0005697 telomerase holoenzyme complex;GO:0071013 catalytic step 2 spliceosome;GO:0005681 spliceosomal complex	GO:1990247 N6-methyladenosine-containing RNA binding;GO:0070034 telomerase RNA binding;GO:0008266 poly(U) RNA binding	Predicted intracellular proteins	Nucleoplasm (Enhanced)	(M105)PID TELOMERASE PATHWAY	(hsa05150)Staphylococcus aureus infection; (hsa05133)Pertussis; (hsa04610)Complement and coagulation cascades	0
4841	NONO_HUMAN	1	1	1	1	NONO	non-POU domain containing octamer binding	GO:1903377 negative regulation of oxidative stress-induced neuron intrinsic apoptotic signaling pathway;GO:0036480 neuron intrinsic apoptotic signaling pathway in response to oxidative stress;GO:1903376 regulation of oxidative stress-induced neuron intrinsic apoptotic signaling pathway	GO:0042382 paraspeckles;GO:0016363 nuclear matrix;GO:0034399 nuclear periphery	GO:0003682 chromatin binding;GO:0000976 transcription regulatory region sequence-specific DNA binding;GO:0044212 transcription regulatory region DNA binding	Cancer-related genes:Mutational cancer driver genes; Disease related genes; Predicted intracellular proteins; Transcription factors:Yet undefined DNA-binding domains	Nucleoplasm (Enhanced); Additional: Nuclear speckles;Nucleoli fibrillar center	(M95)PID CIRCADIAN PATHWAY		0
3312	HSP7C_HUMAN	1	1	1	1	HSPA8	heat shock protein family A (Hsp70) member 8	GO:1904764 chaperone-mediated autophagy translocation complex disassembly;GO:1990832 slow axonal transport;GO:0061741 chaperone-mediated protein transport involved in chaperone-mediated autophagy	GO:0098575 lumenal side of lysosomal membrane;GO:0098684 photoreceptor ribbon synapse;GO:0098690 glycinergic synapse	GO:1990833 clathrin-uncoating ATPase activity;GO:0055131 C3HC4-type RING finger domain binding;GO:0023026 MHC class II protein complex binding	Predicted intracellular proteins; Cancer-related genes:Mutational cancer driver genes; Cancer-related genes:Candidate cancer biomarkers	Nucleoplasm (Approved); Additional: Vesicles	(M2)PID SMAD2 3NUCLEAR PATHWAY; (M195)PID CMYB PATHWAY	(ko05134)Legionellosis; (hsa05134)Legionellosis; (hsa04213)Longevity regulating pathway - multiple species	0
2950	GSTP1_HUMAN	1	1	1	1	GSTP1	glutathione S-transferase pi 1	GO:0035732 nitric oxide storage;GO:0071460 cellular response to cell-matrix adhesion;GO:0033484 nitric oxide homeostasis	GO:0097057 TRAF2-GSTP1 complex;GO:1904813 ficolin-1-rich granule lumen;GO:0101002 ficolin-1-rich granule	GO:0035730 S-nitrosoglutathione binding;GO:0035731 dinitrosyl-iron complex binding;GO:0070026 nitric oxide binding	Predicted intracellular proteins; ENZYME proteins:Transferases; Enzymes; Cancer-related genes:Candidate cancer biomarkers	Cytosol;Mitochondria (Supported)		(ko00480)Glutathione metabolism; (hsa00480)Glutathione metabolism; (hsa00982)Drug metabolism - cytochrome P450	0
10432	RBM14_HUMAN	1	1	1	1	RBM14	RNA binding motif protein 14	GO:0046600 negative regulation of centriole replication;GO:0010826 negative regulation of centrosome duplication;GO:0046606 negative regulation of centrosome cycle	GO:0005667 transcription factor complex;GO:0016607 nuclear speck;GO:0016604 nuclear body	GO:0030374 nuclear receptor transcription coactivator activity;GO:0003713 transcription coactivator activity;GO:0003712 transcription coregulator activity	Predicted intracellular proteins	Nuclear speckles (Supported)			0
3182	ROAA_HUMAN	1	1	1	1	HNRNPAB	heterogeneous nuclear ribonucleoprotein A/B	GO:0001837 epithelial to mesenchymal transition;GO:0048762 mesenchymal cell differentiation;GO:0060485 mesenchyme development	GO:0090575 RNA polymerase II transcription factor complex;GO:0044798 nuclear transcription factor complex;GO:0005667 transcription factor complex	GO:0003729 mRNA binding;GO:0003723 RNA binding;GO:0003676 nucleic acid binding	Predicted intracellular proteins	Nucleoplasm (Enhanced)			0
7431	VIME_HUMAN	1	1	1	1	VIM	vimentin	GO:0060020 Bergmann glial cell differentiation;GO:0071225 cellular response to muramyl dipeptide;GO:0070307 lens fiber cell development	GO:0005844 polysome;GO:0016363 nuclear matrix;GO:0034399 nuclear periphery	GO:1990254 keratin filament binding;GO:0019215 intermediate filament binding;GO:0005212 structural constituent of eye lens	Disease related genes; Predicted intracellular proteins	Intermediate filaments (Supported)	(M14)PID AURORA B PATHWAY; (M220)PID CASPASE PATHWAY	(ko05169)Epstein-Barr virus infection; (ko05206)MicroRNAs in cancer; (hsa05169)Epstein-Barr virus infection	0
6202	RS8_HUMAN	1	1	1	1	RPS8	ribosomal protein S8	GO:0000462 maturation of SSU-rRNA from tricistronic rRNA transcript (SSU-rRNA, 5.8S rRNA, LSU-rRNA);GO:0030490 maturation of SSU-rRNA;GO:0042274 ribosomal small subunit biogenesis	GO:0022627 cytosolic small ribosomal subunit;GO:0015935 small ribosomal subunit;GO:0022626 cytosolic ribosome	GO:0003735 structural constituent of ribosome;GO:0005198 structural molecule activity;GO:0003723 RNA binding	Ribosomal proteins; Predicted intracellular proteins	Cytosol;Endoplasmic reticulum (Enhanced)		(hsa03010)Ribosome; (ko03010)Ribosome	0
10236	HNRPR_HUMAN	1	1	1	1	HNRNPR	heterogeneous nuclear ribonucleoprotein R	GO:0061157 mRNA destabilization;GO:0050779 RNA destabilization;GO:0061014 positive regulation of mRNA catabolic process	GO:0071013 catalytic step 2 spliceosome;GO:0043679 axon terminus;GO:0044306 neuron projection terminus	GO:0003730 mRNA 3'-UTR binding;GO:0003729 mRNA binding;GO:0003723 RNA binding	Predicted intracellular proteins	Nucleoplasm (Enhanced)			0
2521	FUS_HUMAN	1	1	1	1	FUS	FUS RNA binding protein	GO:1905168 positive regulation of double-strand break repair via homologous recombination;GO:2000781 positive regulation of double-strand break repair;GO:0045911 positive regulation of DNA recombination	GO:0005654 nucleoplasm;GO:0031981 nuclear lumen;GO:0044428 nuclear part	GO:0003713 transcription coactivator activity;GO:0003712 transcription coregulator activity;GO:0003682 chromatin binding	Cancer-related genes; Disease related genes; Predicted intracellular proteins	Nucleoplasm (Enhanced)		(ko05202)Transcriptional misregulation in cancer; (hsa05202)Transcriptional misregulation in cancer	0
27316	RBMX_HUMAN	1	1	1	1	RBMX	RNA binding motif protein X-linked	GO:0048025 negative regulation of mRNA splicing, via spliceosome;GO:0048026 positive regulation of mRNA splicing, via spliceosome;GO:0033119 negative regulation of RNA splicing	GO:0044530 supraspliceosomal complex;GO:0000791 euchromatin;GO:0071013 catalytic step 2 spliceosome	GO:0003727 single-stranded RNA binding;GO:0003729 mRNA binding;GO:0003682 chromatin binding	Cancer-related genes:Mutational cancer driver genes; Disease related genes; Predicted intracellular proteins	Nucleoplasm (Approved)		(hsa03040)Spliceosome; (ko03040)Spliceosome	0
3609	ILF3_HUMAN	1	1	1	1	ILF3	interleukin enhancer binding factor 3	GO:0045071 negative regulation of viral genome replication;GO:1903901 negative regulation of viral life cycle;GO:0045069 regulation of viral genome replication	GO:1990904 ribonucleoprotein complex;GO:0005730 nucleolus;GO:0005739 mitochondrion	GO:0017091 AU-rich element binding;GO:0035925 mRNA 3'-UTR AU-rich region binding;GO:0003725 double-stranded RNA binding	Predicted intracellular proteins; Cancer-related genes:Candidate cancer biomarkers	Mitochondria;Nucleoli;Nucleoplasm (Enhanced)		(hsa04530)Tight junction	0
6147	RL23A_HUMAN	1	1	1	1	RPL23A	ribosomal protein L23a	GO:0000027 ribosomal large subunit assembly;GO:0042255 ribosome assembly;GO:0042273 ribosomal large subunit biogenesis	GO:0022625 cytosolic large ribosomal subunit;GO:0022626 cytosolic ribosome;GO:0015934 large ribosomal subunit	GO:1904841 TORC2 complex binding;GO:0019843 rRNA binding;GO:0003735 structural constituent of ribosome	Ribosomal proteins; Predicted intracellular proteins	Cytosol;Endoplasmic reticulum;Nucleoli fibrillar center (Approved)		(hsa03010)Ribosome; (ko03010)Ribosome	0
1660	DHX9_HUMAN	1	1	1	1	DHX9	DExH-box helicase 9	GO:0039695 DNA-templated viral transcription;GO:1904971 regulation of viral translation;GO:1904973 positive regulation of viral translation	GO:0005726 perichromatin fibrils;GO:0070937 CRD-mediated mRNA stability complex;GO:0097165 nuclear stress granule	GO:0001069 regulatory region RNA binding;GO:0033679 3'-5' DNA/RNA helicase activity;GO:0045142 triplex DNA binding	Cancer-related genes:Mutational cancer driver genes; Enzymes; Predicted intracellular proteins; ENZYME proteins:Hydrolases	Nucleoplasm (Supported); Additional: Nucleoli			0
6143	RL19_HUMAN	1	1	1	1	RPL19	ribosomal protein L19	GO:0002181 cytoplasmic translation;GO:0006614 SRP-dependent cotranslational protein targeting to membrane;GO:0006613 cotranslational protein targeting to membrane	GO:0042788 polysomal ribosome;GO:0022625 cytosolic large ribosomal subunit;GO:0005844 polysome	GO:0003735 structural constituent of ribosome;GO:0005198 structural molecule activity;GO:0003723 RNA binding	Ribosomal proteins; Predicted intracellular proteins	Cytosol;Nucleoli (Enhanced)		(hsa03010)Ribosome; (ko03010)Ribosome	0
1665	DHX15_HUMAN	1	1	1	1	DHX15	DEAH-box helicase 15	GO:0043279 response to alkaloid;GO:0000377 RNA splicing, via transesterification reactions with bulged adenosine as nucleophile;GO:0000398 mRNA splicing, via spliceosome	GO:0071008 U2-type post-mRNA release spliceosomal complex;GO:0071014 post-mRNA release spliceosomal complex;GO:0005689 U12-type spliceosomal complex	GO:0003725 double-stranded RNA binding;GO:0003724 RNA helicase activity;GO:0004386 helicase activity	Enzymes; Predicted intracellular proteins; ENZYME proteins:Hydrolases	Nuclear speckles (Enhanced)		(hsa04971)Gastric acid secretion; (hsa03040)Spliceosome; (ko03040)Spliceosome	0
6741	LA_HUMAN	1	1	1	1	SSB	small RNA binding exonuclease protection factor La	GO:0071045 nuclear histone mRNA catabolic process;GO:1903608 protein localization to cytoplasmic stress granule;GO:0042780 tRNA 3'-end processing	GO:0000781 chromosome, telomeric region;GO:0098687 chromosomal region;GO:1990904 ribonucleoprotein complex	GO:1990825 sequence-specific mRNA binding;GO:0008266 poly(U) RNA binding;GO:0008187 poly-pyrimidine tract binding	Predicted intracellular proteins	Nucleoplasm (Approved)		(ko05322)Systemic lupus erythematosus; (hsa05322)Systemic lupus erythematosus	0
3326	HS90B_HUMAN	1	1	1	1	HSP90AB1	heat shock protein 90 alpha family class B member 1	GO:1901389 negative regulation of transforming growth factor beta activation;GO:1903660 negative regulation of complement-dependent cytotoxicity;GO:1905323 telomerase holoenzyme complex assembly	GO:1990917 ooplasm;GO:1990565 HSP90-CDC37 chaperone complex;GO:1990913 sperm head plasma membrane	GO:0002135 CTP binding;GO:0001884 pyrimidine nucleoside binding;GO:0002134 UTP binding	Predicted intracellular proteins; Cancer-related genes:Mutational cancer driver genes; Cancer-related genes:Mutated cancer genes; Cancer-related genes:Candidate cancer biomarkers	Cytosol (Supported)	(M237)PID VEGFR1 2 PATHWAY	(hsa04612)Antigen processing and presentation; (ko05215)Prostate cancer; (ko04914)Progesterone-mediated oocyte maturation	0
26986	PABP1_HUMAN	1	1	1	1	PABPC1	poly(A) binding protein cytoplasmic 1	GO:2000622 regulation of nuclear-transcribed mRNA catabolic process, nonsense-mediated decay;GO:2000623 negative regulation of nuclear-transcribed mRNA catabolic process, nonsense-mediated decay;GO:0060213 positive regulation of nuclear-transcribed mRNA poly(A) tail shortening	GO:0010494 cytoplasmic stress granule;GO:0071013 catalytic step 2 spliceosome;GO:0005681 spliceosomal complex	GO:0008494 translation activator activity;GO:0008143 poly(A) binding;GO:0008266 poly(U) RNA binding	Cancer-related genes:Mutational cancer driver genes; Predicted intracellular proteins	Cytosol (Supported)		(ko03018)RNA degradation; (hsa03018)RNA degradation; (ko03015)mRNA surveillance pathway	0
3192	HNRPU_HUMAN	1	1	1	1	HNRNPU	heterogeneous nuclear ribonucleoprotein U	GO:1902889 protein localization to spindle microtubule;GO:1990280 RNA localization to chromatin;GO:0098961 dendritic transport of ribonucleoprotein complex	GO:0098577 inactive sex chromosome;GO:0070937 CRD-mediated mRNA stability complex;GO:1990498 mitotic spindle microtubule	GO:0001097 TFIIH-class transcription factor complex binding;GO:0017130 poly(C) RNA binding;GO:0034046 poly(G) binding	Disease related genes; Predicted intracellular proteins	Nucleoplasm (Enhanced)		(hsa03040)Spliceosome; (ko03040)Spliceosome	0
6159	RL29_HUMAN	1	1	1	1	RPL29	ribosomal protein L29	GO:0007566 embryo implantation;GO:0002181 cytoplasmic translation;GO:0006614 SRP-dependent cotranslational protein targeting to membrane	GO:0022625 cytosolic large ribosomal subunit;GO:0022626 cytosolic ribosome;GO:0015934 large ribosomal subunit	GO:0008201 heparin binding;GO:0003735 structural constituent of ribosome;GO:0005539 glycosaminoglycan binding	Ribosomal proteins; Predicted intracellular proteins	Cytosol;Endoplasmic reticulum;Nucleoli (Supported)		(hsa03010)Ribosome; (ko03010)Ribosome	0
6136	RL12_HUMAN	1	1	1	1	RPL12	ribosomal protein L12	GO:0006614 SRP-dependent cotranslational protein targeting to membrane;GO:0006613 cotranslational protein targeting to membrane;GO:0045047 protein targeting to ER	GO:0022625 cytosolic large ribosomal subunit;GO:0022626 cytosolic ribosome;GO:0015934 large ribosomal subunit	GO:0070180 large ribosomal subunit rRNA binding;GO:0019843 rRNA binding;GO:0003735 structural constituent of ribosome	Ribosomal proteins; Predicted intracellular proteins	Golgi apparatus (Approved)		(hsa03010)Ribosome; (ko03010)Ribosome	0
6421	SFPQ_HUMAN	1	1	1	1	SFPQ	splicing factor proline and glutamine rich	GO:0098961 dendritic transport of ribonucleoprotein complex;GO:0098963 dendritic transport of messenger ribonucleoprotein complex;GO:1902177 positive regulation of oxidative stress-induced intrinsic apoptotic signaling pathway	GO:0042382 paraspeckles;GO:0032839 dendrite cytoplasm;GO:0120111 neuron projection cytoplasm	GO:0042826 histone deacetylase binding;GO:0003682 chromatin binding;GO:0042803 protein homodimerization activity	Cancer-related genes; Disease related genes; Predicted intracellular proteins; Transcription factors:Yet undefined DNA-binding domains	Nucleoplasm (Enhanced)			0
3191	HNRPL_HUMAN	1	1	1	1	HNRNPL	heterogeneous nuclear ribonucleoprotein L	GO:0000381 regulation of alternative mRNA splicing, via spliceosome;GO:0000380 alternative mRNA splicing, via spliceosome;GO:0048024 regulation of mRNA splicing, via spliceosome	GO:0035770 ribonucleoprotein granule;GO:1990904 ribonucleoprotein complex;GO:0070062 extracellular exosome	GO:0097157 pre-mRNA intronic binding;GO:0036002 pre-mRNA binding;GO:0003729 mRNA binding	Predicted intracellular proteins	Nucleoplasm (Enhanced)			0
6187	RS2_HUMAN	1	1	1	1	RPS2	ribosomal protein S2	GO:0051443 positive regulation of ubiquitin-protein transferase activity;GO:0051438 regulation of ubiquitin-protein transferase activity;GO:0006614 SRP-dependent cotranslational protein targeting to membrane	GO:0022627 cytosolic small ribosomal subunit;GO:0015935 small ribosomal subunit;GO:0022626 cytosolic ribosome	GO:0017134 fibroblast growth factor binding;GO:0019838 growth factor binding;GO:0003735 structural constituent of ribosome	Ribosomal proteins; Cancer-related genes:Mutated cancer genes; Predicted intracellular proteins	Cytosol;Endoplasmic reticulum (Approved)		(hsa03010)Ribosome; (ko03010)Ribosome	0
10189	THOC4_HUMAN	1	1	1	1	ALYREF	Aly/REF export factor	GO:0046784 viral mRNA export from host cell nucleus;GO:0044417 translocation of molecules into host;GO:0051836 translocation of molecules into other organism involved in symbiotic interaction	GO:0000346 transcription export complex;GO:0035145 exon-exon junction complex;GO:0071013 catalytic step 2 spliceosome	GO:0003723 RNA binding;GO:0003676 nucleic acid binding;GO:1901363 heterocyclic compound binding	Predicted intracellular proteins	Nuclear speckles (Enhanced)		(ko03015)mRNA surveillance pathway; (hsa03015)mRNA surveillance pathway; (hsa03040)Spliceosome	0
4691	NUCL_HUMAN	1	1	1	1	NCL	nucleolin	GO:1901838 positive regulation of transcription of nucleolar large rRNA by RNA polymerase I;GO:1901836 regulation of transcription of nucleolar large rRNA by RNA polymerase I;GO:0042790 nucleolar large rRNA transcription by RNA polymerase I	GO:0005681 spliceosomal complex;GO:0036464 cytoplasmic ribonucleoprotein granule;GO:0035770 ribonucleoprotein granule	GO:0044547 DNA topoisomerase binding;GO:0048027 mRNA 5'-UTR binding;GO:0042162 telomeric DNA binding	Predicted intracellular proteins	Nucleoli;Nucleoli rim;Nucleoplasm (Enhanced); Additional: Mitotic chromosome	(M14)PID AURORA B PATHWAY; (M174)PID UPA UPAR PATHWAY; (M105)PID TELOMERASE PATHWAY	(ko05130)Pathogenic Escherichia coli infection; (hsa05130)Pathogenic Escherichia coli infection	0
8294	H4_HUMAN	1	1	1	1	H4C9	H4 clustered histone 9	GO:0045653 negative regulation of megakaryocyte differentiation;GO:0006335 DNA replication-dependent nucleosome assembly;GO:0034723 DNA replication-dependent nucleosome organization	GO:0000786 nucleosome;GO:0044815 DNA packaging complex;GO:0000781 chromosome, telomeric region	GO:0046982 protein heterodimerization activity;GO:0019904 protein domain specific binding;GO:0046983 protein dimerization activity	Cancer-related genes; Disease related genes; Predicted intracellular proteins		(M32)PID HDAC CLASSIII PATHWAY	(ko05322)Systemic lupus erythematosus; (hsa05322)Systemic lupus erythematosus; (ko05034)Alcoholism	0
6210	RS15A_HUMAN	1	1	1	1	RPS15A	ribosomal protein S15a	GO:0006614 SRP-dependent cotranslational protein targeting to membrane;GO:0006613 cotranslational protein targeting to membrane;GO:0045047 protein targeting to ER	GO:0022627 cytosolic small ribosomal subunit;GO:0015935 small ribosomal subunit;GO:0022626 cytosolic ribosome	GO:0003735 structural constituent of ribosome;GO:0005198 structural molecule activity;GO:0003723 RNA binding	Ribosomal proteins; Predicted intracellular proteins			(hsa03010)Ribosome; (ko03010)Ribosome	0
10642	IF2B1_HUMAN	1	1	1	1	IGF2BP1	insulin like growth factor 2 mRNA binding protein 1	GO:0022013 pallium cell proliferation in forebrain;GO:0010610 regulation of mRNA stability involved in response to stress;GO:0070934 CRD-mediated mRNA stabilization	GO:0070937 CRD-mediated mRNA stability complex;GO:0010494 cytoplasmic stress granule;GO:0030175 filopodium	GO:0048027 mRNA 5'-UTR binding;GO:0045182 translation regulator activity;GO:0003730 mRNA 3'-UTR binding	Predicted intracellular proteins	Cytosol (Supported)	(M223)PID BETA CATENIN NUC PATHWAY	(hsa04623)Cytosolic DNA-sensing pathway; (hsa04217)necroptosis; (ko05206)MicroRNAs in cancer	0
3184	HNRPD_HUMAN	1	1	1	1	HNRNPD	heterogeneous nuclear ribonucleoprotein D	GO:1904585 response to putrescine;GO:1904586 cellular response to putrescine;GO:1990828 hepatocyte dedifferentiation	GO:1990904 ribonucleoprotein complex;GO:0045202 synapse;GO:0005654 nucleoplasm	GO:0003680 AT DNA binding;GO:0017091 AU-rich element binding;GO:0035925 mRNA 3'-UTR AU-rich region binding	Predicted intracellular proteins	Nucleoplasm (Enhanced)			0
71	ACTG_HUMAN	1	1	1	1	ACTG1	actin gamma 1	GO:1902396 protein localization to bicellular tight junction;GO:0098974 postsynaptic actin cytoskeleton organization;GO:0099188 postsynaptic cytoskeleton organization	GO:0097433 dense body;GO:0005884 actin filament;GO:0043296 apical junction complex	GO:0098973 structural constituent of postsynaptic actin cytoskeleton;GO:0099186 structural constituent of postsynapse;GO:0005522 profilin binding	Disease related genes; Predicted intracellular proteins		(M16801)SIG REGULATION OF THE ACTIN CYTOSKELETON BY RHO GTPASES	(ko05110)Vibrio cholerae infection; (hsa05110)Vibrio cholerae infection; (ko05130)Pathogenic Escherichia coli infection	0
6124	RL4_HUMAN	1	1	1	1	RPL4	ribosomal protein L4	GO:0006614 SRP-dependent cotranslational protein targeting to membrane;GO:0006613 cotranslational protein targeting to membrane;GO:0045047 protein targeting to ER	GO:0022625 cytosolic large ribosomal subunit;GO:0005791 rough endoplasmic reticulum;GO:0022626 cytosolic ribosome	GO:0003735 structural constituent of ribosome;GO:0005198 structural molecule activity;GO:0003723 RNA binding	Ribosomal proteins; Predicted intracellular proteins	Cytosol;Endoplasmic reticulum (Supported); Additional: Nuclear bodies;Nucleoli		(hsa03010)Ribosome; (ko03010)Ribosome	0
1828	DSG1_HUMAN	1	1	1	1	DSG1	desmoglein 1	GO:0016339 calcium-dependent cell-cell adhesion via plasma membrane cell adhesion molecules;GO:0032570 response to progesterone;GO:0060135 maternal process involved in female pregnancy	GO:0030057 desmosome;GO:0001533 cornified envelope;GO:0101003 ficolin-1-rich granule membrane	GO:0015643 toxic substance binding;GO:0045295 gamma-catenin binding;GO:0005509 calcium ion binding	Disease related genes; Predicted intracellular proteins			(ko05150)Staphylococcus aureus infection; (hsa05150)Staphylococcus aureus infection	0
3329	CH60_HUMAN	1	1	1	1	HSPD1	heat shock protein family D (Hsp60) member 1	GO:0034514 mitochondrial unfolded protein response;GO:0045041 protein import into mitochondrial intermembrane space;GO:0002842 positive regulation of T cell mediated immune response to tumor cell	GO:0046696 lipopolysaccharide receptor complex;GO:0005905 clathrin-coated pit;GO:0030135 coated vesicle	GO:0034186 apolipoprotein A-I binding;GO:0008035 high-density lipoprotein particle binding;GO:0034185 apolipoprotein binding	ENZYME proteins:Hydrolases; Disease related genes; Enzymes; Potential drug targets; Cancer-related genes:Candidate cancer biomarkers; Predicted intracellular proteins	Mitochondria (Enhanced)	(M264)PID TOLL ENDOGENOUS PATHWAY; (M66)PID MYC ACTIV PATHWAY	(hsa04940)Type I diabetes mellitus; (ko05134)Legionellosis; (hsa05134)Legionellosis	0
3189	HNRH3_HUMAN	1	1	1	1	HNRNPH3	heterogeneous nuclear ribonucleoprotein H3	GO:0043484 regulation of RNA splicing;GO:0000377 RNA splicing, via transesterification reactions with bulged adenosine as nucleophile;GO:0000398 mRNA splicing, via spliceosome	GO:0005681 spliceosomal complex;GO:1990904 ribonucleoprotein complex;GO:0005654 nucleoplasm	GO:0003723 RNA binding;GO:0003676 nucleic acid binding;GO:1901363 heterocyclic compound binding	Predicted intracellular proteins	Nucleoplasm (Supported)			0
3178	ROA1_HUMAN	1	1	1	1	HNRNPA1	heterogeneous nuclear ribonucleoprotein A1	GO:1903936 cellular response to sodium arsenite;GO:1903935 response to sodium arsenite;GO:1902075 cellular response to salt	GO:0071013 catalytic step 2 spliceosome;GO:0005681 spliceosomal complex;GO:1990904 ribonucleoprotein complex	GO:0061752 telomeric repeat-containing RNA binding;GO:0098505 G-rich strand telomeric DNA binding;GO:0043047 single-stranded telomeric DNA binding	Disease related genes; Predicted intracellular proteins	Nucleoplasm (Enhanced)	(M58)PID AR PATHWAY	(hsa03040)Spliceosome; (ko03040)Spliceosome	0
10949	ROA0_HUMAN	1	1	1	1	HNRNPA0	heterogeneous nuclear ribonucleoprotein A0	GO:0070935 3'-UTR-mediated mRNA stabilization;GO:0048255 mRNA stabilization;GO:1902373 negative regulation of mRNA catabolic process	GO:0005654 nucleoplasm;GO:0031981 nuclear lumen;GO:0044428 nuclear part	GO:0017091 AU-rich element binding;GO:0035925 mRNA 3'-UTR AU-rich region binding;GO:0003730 mRNA 3'-UTR binding	Predicted intracellular proteins	Nucleoplasm (Enhanced)			0
6294	SAFB1_HUMAN	1	1	1	1	SAFB	scaffold attachment factor B	GO:0030520 intracellular estrogen receptor signaling pathway;GO:0030518 intracellular steroid hormone receptor signaling pathway;GO:0043401 steroid hormone mediated signaling pathway	GO:0030496 midbody;GO:0005654 nucleoplasm;GO:0031981 nuclear lumen	GO:0003682 chromatin binding;GO:0000978 RNA polymerase II proximal promoter sequence-specific DNA binding;GO:0000987 proximal promoter sequence-specific DNA binding	Predicted intracellular proteins	Nucleoplasm (Enhanced); Additional: Midbody	(M200)PID ERA GENOMIC PATHWAY		0
1654	DDX3X_HUMAN	1	1	1	1	DDX3X	DEAD-box helicase 3 X-linked	GO:0034159 regulation of toll-like receptor 8 signaling pathway;GO:0034161 positive regulation of toll-like receptor 8 signaling pathway;GO:1902523 positive regulation of protein K63-linked ubiquitination	GO:0072559 NLRP3 inflammasome complex;GO:0061702 inflammasome complex;GO:0005852 eukaryotic translation initiation factor 3 complex	GO:0043273 CTPase activity;GO:0033592 RNA strand annealing activity;GO:0008190 eukaryotic initiation factor 4E binding	ENZYME proteins:Hydrolases; Disease related genes; Transporters:Transporter channels and pores; Cancer-related genes:Mutated cancer genes; Enzymes; Potential drug targets; Predicted intracellular proteins	Cytosol (Approved); Additional: Nucleoplasm		(ko04622)RIG-I-like receptor signaling pathway; (hsa04622)RIG-I-like receptor signaling pathway; (hsa05161)Hepatitis B	0
5315	KPYM_HUMAN	1	1	1	1	PKM	pyruvate kinase M1/2	GO:0009629 response to gravity;GO:0014870 response to muscle inactivity;GO:2000767 positive regulation of cytoplasmic translation	GO:1902912 pyruvate kinase complex;GO:0005791 rough endoplasmic reticulum;GO:1904813 ficolin-1-rich granule lumen	GO:0004743 pyruvate kinase activity;GO:0070324 thyroid hormone binding;GO:0030955 potassium ion binding	Predicted intracellular proteins; ENZYME proteins:Transferases; Enzymes; Cancer-related genes:Candidate cancer biomarkers	Cytosol (Enhanced)	(M255)PID HIF1 TFPATHWAY	(hsa)Glycolysis, core module involving three-carbon compounds; (M00050)Guanine ribonucleotide biosynthesis IMP => GDP,GTP; (M00002)Glycolysis, core module involving three-carbon compounds	0
4670	HNRPM_HUMAN	1	1	1	1	HNRNPM	heterogeneous nuclear ribonucleoprotein M	GO:2000815 regulation of mRNA stability involved in response to oxidative stress;GO:0010610 regulation of mRNA stability involved in response to stress;GO:0000380 alternative mRNA splicing, via spliceosome	GO:0042382 paraspeckles;GO:0071014 post-mRNA release spliceosomal complex;GO:0071013 catalytic step 2 spliceosome	GO:0003729 mRNA binding;GO:0019904 protein domain specific binding;GO:0003723 RNA binding	Predicted intracellular proteins	Nucleoplasm (Enhanced)		(hsa03040)Spliceosome; (ko03040)Spliceosome	0
6142	RL18A_HUMAN	1	1	1	1	RPL18A	ribosomal protein L18a	GO:0002181 cytoplasmic translation;GO:0006614 SRP-dependent cotranslational protein targeting to membrane;GO:0006613 cotranslational protein targeting to membrane	GO:0042788 polysomal ribosome;GO:0022625 cytosolic large ribosomal subunit;GO:0005844 polysome	GO:0003735 structural constituent of ribosome;GO:0005198 structural molecule activity;GO:0003723 RNA binding	Ribosomal proteins; Predicted intracellular proteins	Cytosol;Nucleoli (Approved)		(hsa03010)Ribosome; (ko03010)Ribosome	0
9782	MATR3_HUMAN	1	1	1	1	MATR3	matrin 3	GO:0003170 heart valve development;GO:0003281 ventricular septum development;GO:0003279 cardiac septum development	GO:0005637 nuclear inner membrane;GO:0016363 nuclear matrix;GO:0034399 nuclear periphery	GO:0035198 miRNA binding;GO:0061980 regulatory RNA binding;GO:0003729 mRNA binding	Disease related genes; Predicted intracellular proteins	Nucleoplasm (Approved)			0
6137	RL13_HUMAN	1	1	1	1	RPL13	ribosomal protein L13	GO:0001824 blastocyst development;GO:0006614 SRP-dependent cotranslational protein targeting to membrane;GO:0006613 cotranslational protein targeting to membrane	GO:0022625 cytosolic large ribosomal subunit;GO:0022626 cytosolic ribosome;GO:0015934 large ribosomal subunit	GO:0003735 structural constituent of ribosome;GO:0005198 structural molecule activity;GO:0003723 RNA binding	Ribosomal proteins; Predicted intracellular proteins	Cytosol;Endoplasmic reticulum;Nucleoli (Enhanced)		(hsa03010)Ribosome; (ko03010)Ribosome	0
7112	LAP2B_HUMAN;LAP2A_HUMAN	1	1	1	1	TMPO	thymopoietin	GO:0006355 regulation of transcription, DNA-templated;GO:1903506 regulation of nucleic acid-templated transcription;GO:2001141 regulation of RNA biosynthetic process	GO:0005635 nuclear envelope;GO:0000785 chromatin;GO:0031967 organelle envelope	GO:0005521 lamin binding;GO:0045296 cadherin binding;GO:0050839 cell adhesion molecule binding	Predicted intracellular proteins	Nuclear membrane (Enhanced)			0
8761	PABP4_HUMAN	1	1	1	1	PABPC4	poly(A) binding protein cytoplasmic 4	GO:0061515 myeloid cell development;GO:0043488 regulation of mRNA stability;GO:0043487 regulation of RNA stability	GO:0010494 cytoplasmic stress granule;GO:0036464 cytoplasmic ribonucleoprotein granule;GO:0035770 ribonucleoprotein granule	GO:0017130 poly(C) RNA binding;GO:0008143 poly(A) binding;GO:0008266 poly(U) RNA binding	Predicted intracellular proteins	Cytosol (Enhanced)		(ko03018)RNA degradation; (hsa03018)RNA degradation; (ko03015)mRNA surveillance pathway	0
3187	HNRH1_HUMAN	1	1	1	1	HNRNPH1	heterogeneous nuclear ribonucleoprotein H1	GO:0008543 fibroblast growth factor receptor signaling pathway;GO:0044344 cellular response to fibroblast growth factor stimulus;GO:0043484 regulation of RNA splicing	GO:0071013 catalytic step 2 spliceosome;GO:0005681 spliceosomal complex;GO:1990904 ribonucleoprotein complex	GO:0008266 poly(U) RNA binding;GO:0008187 poly-pyrimidine tract binding;GO:0003727 single-stranded RNA binding	Predicted intracellular proteins	Nucleoplasm (Enhanced)			0
5110	PIMT_HUMAN	1	1	1	1	PCMT1	protein-L-isoaspartate (D-aspartate) O-methyltransferase	GO:0030091 protein repair;GO:0006479 protein methylation;GO:0008213 protein alkylation	GO:0070062 extracellular exosome;GO:1903561 extracellular vesicle;GO:0043230 extracellular organelle	GO:0004719 protein-L-isoaspartate (D-aspartate) O-methyltransferase activity;GO:0010340 carboxyl-O-methyltransferase activity;GO:0051998 protein carboxyl O-methyltransferase activity	ENZYME proteins:Transferases; Enzymes; Predicted intracellular proteins	Cytosol (Supported)			0
6203	RS9_HUMAN	1	1	1	1	RPS9	ribosomal protein S9	GO:0045903 positive regulation of translational fidelity;GO:0006450 regulation of translational fidelity;GO:0006614 SRP-dependent cotranslational protein targeting to membrane	GO:0022627 cytosolic small ribosomal subunit;GO:0015935 small ribosomal subunit;GO:0022626 cytosolic ribosome	GO:0045182 translation regulator activity;GO:0019843 rRNA binding;GO:0003735 structural constituent of ribosome	Ribosomal proteins; Predicted intracellular proteins			(hsa03010)Ribosome; (ko03010)Ribosome	0
51493	RTCB_HUMAN	1	1	1	1	RTCB	RNA 2',3'-cyclic phosphate and 5'-OH ligase	GO:0000378 RNA exon ligation;GO:0000968 tRNA exon ligation;GO:0000971 tRNA exon ligation utilizing 2',3' cyclic phosphate of 5'-exon as source of linkage phosphate	GO:0072669 tRNA-splicing ligase complex;GO:0005654 nucleoplasm;GO:0031981 nuclear lumen	GO:0003972 RNA ligase (ATP) activity;GO:0008452 RNA ligase activity;GO:0016886 ligase activity, forming phosphoric ester bonds	ENZYME proteins:Ligase; Enzymes; Predicted intracellular proteins	Nucleoplasm (Supported); Additional: Cytosol;Vesicles			0
3181	ROA2_HUMAN	1	1	1	1	HNRNPA2B1	heterogeneous nuclear ribonucleoprotein A2/B1	GO:1905663 positive regulation of telomerase RNA reverse transcriptase activity;GO:1905661 regulation of telomerase RNA reverse transcriptase activity;GO:1990428 miRNA transport	GO:0015030 Cajal body;GO:0071013 catalytic step 2 spliceosome;GO:0016363 nuclear matrix	GO:1990247 N6-methyladenosine-containing RNA binding;GO:0098505 G-rich strand telomeric DNA binding;GO:0097157 pre-mRNA intronic binding	Cancer-related genes; Disease related genes; Predicted intracellular proteins	Nucleoplasm (Enhanced)			0
1653	DDX1_HUMAN	1	1	1	1	DDX1	DEAD-box helicase 1	GO:1903608 protein localization to cytoplasmic stress granule;GO:0006388 tRNA splicing, via endonucleolytic cleavage and ligation;GO:0000394 RNA splicing, via endonucleolytic cleavage and ligation	GO:0071920 cleavage body;GO:0072669 tRNA-splicing ligase complex;GO:0010494 cytoplasmic stress granule	GO:0033677 DNA/RNA helicase activity;GO:0008143 poly(A) binding;GO:0070717 poly-purine tract binding	Enzymes; Predicted intracellular proteins; ENZYME proteins:Hydrolases	Nucleoplasm (Supported); Additional: Cytosol			0
57805	CCAR2_HUMAN	1	1	1	1	CCAR2	cell cycle and apoptosis regulator 2	GO:2000003 positive regulation of DNA damage checkpoint;GO:0043653 mitochondrial fragmentation involved in apoptotic process;GO:1901978 positive regulation of cell cycle checkpoint	GO:0044609 DBIRD complex;GO:0005819 spindle;GO:0005759 mitochondrial matrix	GO:0000993 RNA polymerase II complex binding;GO:0030374 nuclear receptor transcription coactivator activity;GO:0043175 RNA polymerase core enzyme binding	Predicted intracellular proteins	Nuclear bodies;Nucleoplasm (Enhanced)			0
3313	GRP75_HUMAN	1	1	1	1	HSPA9	heat shock protein family A (Hsp70) member 9	GO:1902037 negative regulation of hematopoietic stem cell differentiation;GO:0045647 negative regulation of erythrocyte differentiation;GO:1901533 negative regulation of hematopoietic progenitor cell differentiation	GO:0001401 mitochondrial sorting and assembly machinery complex;GO:0098799 outer mitochondrial membrane protein complex;GO:0009295 nucleoid	GO:0051787 misfolded protein binding;GO:0044183 protein binding involved in protein folding;GO:0051082 unfolded protein binding	Disease related genes; Predicted intracellular proteins	Mitochondria (Supported)		(ko03018)RNA degradation; (hsa03018)RNA degradation; (ko05152)Tuberculosis	0
10492	HNRPQ_HUMAN	0	1	1	1	SYNCRIP	synaptotagmin binding cytoplasmic RNA interacting protein	GO:0070934 CRD-mediated mRNA stabilization;GO:0048255 mRNA stabilization;GO:1902373 negative regulation of mRNA catabolic process	GO:0097452 GAIT complex;GO:0070937 CRD-mediated mRNA stability complex;GO:0071204 histone pre-mRNA 3'end processing complex	GO:0048027 mRNA 5'-UTR binding;GO:0003729 mRNA binding;GO:0003723 RNA binding	Predicted intracellular proteins	Nucleoplasm (Approved); Additional: Cytosol;Vesicles			0
9877	ZC11A_HUMAN	1	0	1	1	ZC3H11A	zinc finger CCCH-type containing 11A	GO:0016973 poly(A)+ mRNA export from nucleus;GO:0031124 mRNA 3'-end processing;GO:0006406 mRNA export from nucleus	GO:0000346 transcription export complex;GO:0005654 nucleoplasm;GO:0031981 nuclear lumen	GO:0003729 mRNA binding;GO:0003723 RNA binding;GO:0046872 metal ion binding	Predicted intracellular proteins	Nuclear speckles (Approved)			0
6132	RL8_HUMAN	1	0	1	1	RPL8	ribosomal protein L8	GO:1990090 cellular response to nerve growth factor stimulus;GO:1990089 response to nerve growth factor;GO:0002181 cytoplasmic translation	GO:0042788 polysomal ribosome;GO:0022625 cytosolic large ribosomal subunit;GO:0005844 polysome	GO:1990932 5.8S rRNA binding;GO:0019843 rRNA binding;GO:0003735 structural constituent of ribosome	Ribosomal proteins; Predicted intracellular proteins	Cytosol;Endoplasmic reticulum;Nucleoli (Supported)		(hsa03010)Ribosome; (ko03010)Ribosome	0
9775	IF4A3_HUMAN	1	0	1	1	EIF4A3	eukaryotic translation initiation factor 4A3	GO:0072714 response to selenite ion;GO:0072715 cellular response to selenite ion;GO:1904570 negative regulation of selenocysteine incorporation	GO:0071006 U2-type catalytic step 1 spliceosome;GO:0071012 catalytic step 1 spliceosome;GO:0099524 postsynaptic cytosol	GO:0035368 selenocysteine insertion sequence binding;GO:0035613 RNA stem-loop binding;GO:0008143 poly(A) binding	ENZYME proteins:Hydrolases; Disease related genes; Enzymes; Transporters:Primary Active Transporters; Potential drug targets; Predicted intracellular proteins	Nucleoplasm (Supported)		(ko03015)mRNA surveillance pathway; (hsa03015)mRNA surveillance pathway; (hsa03040)Spliceosome	0
10921	RNPS1_HUMAN	1	0	1	1	RNPS1	RNA binding protein with serine rich domain 1	GO:0048025 negative regulation of mRNA splicing, via spliceosome;GO:0033119 negative regulation of RNA splicing;GO:0050686 negative regulation of mRNA processing	GO:0061574 ASAP complex;GO:0035145 exon-exon junction complex;GO:0016607 nuclear speck	GO:0003730 mRNA 3'-UTR binding;GO:0003729 mRNA binding;GO:0003723 RNA binding	Transporters:Primary Active Transporters; Predicted intracellular proteins	Nucleoplasm (Supported)		(ko03015)mRNA surveillance pathway; (hsa03015)mRNA surveillance pathway; (ko03013)RNA transport	0
6139	RL17_HUMAN	1	0	1	1	RPL17	ribosomal protein L17	GO:0002181 cytoplasmic translation;GO:0006614 SRP-dependent cotranslational protein targeting to membrane;GO:0006613 cotranslational protein targeting to membrane	GO:0022625 cytosolic large ribosomal subunit;GO:0022626 cytosolic ribosome;GO:0015934 large ribosomal subunit	GO:0003735 structural constituent of ribosome;GO:0005198 structural molecule activity;GO:0003723 RNA binding	Ribosomal proteins; Predicted intracellular proteins	Cytosol;Endoplasmic reticulum (Supported)		(hsa03010)Ribosome; (ko03010)Ribosome	0
3017	H2B1D_HUMAN;H2B1C_HUMAN	1	1	0	1	H2BC5	H2B clustered histone 5	GO:0006334 nucleosome assembly;GO:0031497 chromatin assembly;GO:0034728 nucleosome organization	GO:0000786 nucleosome;GO:0044815 DNA packaging complex;GO:0032993 protein-DNA complex	GO:0046982 protein heterodimerization activity;GO:0046983 protein dimerization activity;GO:0003677 DNA binding	Predicted intracellular proteins	Nucleoplasm (Approved); Additional: Cytosol		(ko05322)Systemic lupus erythematosus; (hsa05322)Systemic lupus erythematosus; (ko05034)Alcoholism	0
6431	SRSF6_HUMAN	1	0	1	1	SRSF6	serine and arginine rich splicing factor 6	GO:0060501 positive regulation of epithelial cell proliferation involved in lung morphogenesis;GO:2000675 negative regulation of type B pancreatic cell apoptotic process;GO:2000794 regulation of epithelial cell proliferation involved in lung morphogenesis	GO:0016607 nuclear speck;GO:0016604 nuclear body;GO:0044451 nucleoplasm part	GO:0036002 pre-mRNA binding;GO:0003729 mRNA binding;GO:0003723 RNA binding	Predicted intracellular proteins	Nuclear speckles (Supported)		(hsa03040)Spliceosome; (ko03040)Spliceosome; (ko05168)Herpes simplex infection	0
4736	RL10A_HUMAN	0	1	1	1	RPL10A	ribosomal protein L10a	GO:0000470 maturation of LSU-rRNA;GO:0042273 ribosomal large subunit biogenesis;GO:0002181 cytoplasmic translation	GO:0042788 polysomal ribosome;GO:0022625 cytosolic large ribosomal subunit;GO:0005844 polysome	GO:0003735 structural constituent of ribosome;GO:0005198 structural molecule activity;GO:0003723 RNA binding	Ribosomal proteins; Predicted intracellular proteins	Cytosol;Endoplasmic reticulum (Supported); Additional: Nucleoli		(hsa03010)Ribosome; (ko03010)Ribosome	0
6208	RS14_HUMAN	1	0	1	1	RPS14	ribosomal protein S14	GO:0000028 ribosomal small subunit assembly;GO:0000462 maturation of SSU-rRNA from tricistronic rRNA transcript (SSU-rRNA, 5.8S rRNA, LSU-rRNA);GO:0030490 maturation of SSU-rRNA	GO:0022627 cytosolic small ribosomal subunit;GO:0015935 small ribosomal subunit;GO:0022626 cytosolic ribosome	GO:0070181 small ribosomal subunit rRNA binding;GO:0048027 mRNA 5'-UTR binding;GO:0045182 translation regulator activity	Ribosomal proteins; Predicted intracellular proteins	Cytosol;Endoplasmic reticulum (Supported)		(hsa03010)Ribosome; (ko03010)Ribosome	0
9589	FL2D_HUMAN	1	0	1	1	WTAP	WT1 associated protein	GO:0080009 mRNA methylation;GO:0016556 mRNA modification;GO:0000381 regulation of alternative mRNA splicing, via spliceosome	GO:0036396 RNA N6-methyladenosine methyltransferase complex;GO:0045293 mRNA editing complex;GO:0034708 methyltransferase complex	GO:0042802 identical protein binding;GO:0005515 protein binding;GO:0005488 binding	Predicted intracellular proteins	Nuclear speckles (Enhanced)			0
103	DSRAD_HUMAN	1	0	1	1	ADAR	adenosine deaminase RNA specific	GO:1900369 negative regulation of RNA interference;GO:1900368 regulation of RNA interference;GO:0035280 miRNA loading onto RISC involved in gene silencing by miRNA	GO:0044530 supraspliceosomal complex;GO:0005681 spliceosomal complex;GO:1990904 ribonucleoprotein complex	GO:0003726 double-stranded RNA adenosine deaminase activity;GO:0008251 tRNA-specific adenosine deaminase activity;GO:0004000 adenosine deaminase activity	ENZYME proteins:Hydrolases; Disease related genes; Enzymes; Potential drug targets; Predicted intracellular proteins	Nucleoli (Enhanced); Additional: Nucleoplasm		(ko04623)Cytosolic DNA-sensing pathway; (hsa04623)Cytosolic DNA-sensing pathway; (ko05162)Measles	0
6634	SMD3_HUMAN	1	0	1	1	SNRPD3	small nuclear ribonucleoprotein D3 polypeptide	GO:0008334 histone mRNA metabolic process;GO:0006369 termination of RNA polymerase II transcription;GO:0000387 spliceosomal snRNP assembly	GO:0000243 commitment complex;GO:0034715 pICln-Sm protein complex;GO:0005683 U7 snRNP	GO:0071209 U7 snRNA binding;GO:0071208 histone pre-mRNA DCP binding;GO:0070034 telomerase RNA binding	Predicted intracellular proteins	Nucleoplasm (Supported); Additional: Cytosol;Nuclear bodies		(ko05322)Systemic lupus erythematosus; (hsa03040)Spliceosome; (ko03040)Spliceosome	0
23020	U520_HUMAN	1	0	1	1	SNRNP200	small nuclear ribonucleoprotein U5 subunit 200	GO:0000388 spliceosome conformational change to release U4 (or U4atac) and U1 (or U11);GO:0000354 cis assembly of pre-catalytic spliceosome;GO:0000393 spliceosomal conformational changes to generate catalytic conformation	GO:0071006 U2-type catalytic step 1 spliceosome;GO:0071012 catalytic step 1 spliceosome;GO:0005682 U5 snRNP	GO:0003724 RNA helicase activity;GO:0004386 helicase activity;GO:0140098 catalytic activity, acting on RNA	ENZYME proteins:Hydrolases; Disease related genes; Enzymes; Potential drug targets; Predicted intracellular proteins	Nucleoplasm (Supported)		(hsa03040)Spliceosome; (ko03040)Spliceosome	0
5052	PRDX1_HUMAN	1	0	1	1	PRDX1	peroxiredoxin 1	GO:0019430 removal of superoxide radicals;GO:0071450 cellular response to oxygen radical;GO:0071451 cellular response to superoxide	GO:0042470 melanosome;GO:0048770 pigment granule;GO:0070062 extracellular exosome	GO:0008379 thioredoxin peroxidase activity;GO:0051920 peroxiredoxin activity;GO:0004601 peroxidase activity	Enzymes; ENZYME proteins:Oxidoreductases; Predicted intracellular proteins	Mitochondria (Approved)	(M58)PID AR PATHWAY	(ko04146)Peroxisome; (hsa04146)Peroxisome	0
8570	FUBP2_HUMAN	1	0	1	1	KHSRP	KH-type splicing regulatory protein	GO:0010989 negative regulation of low-density lipoprotein particle clearance;GO:0010985 negative regulation of lipoprotein particle clearance;GO:0061158 3'-UTR-mediated mRNA destabilization	GO:0000178 exosome (RNase complex);GO:1905354 exoribonuclease complex;GO:1902494 catalytic complex	GO:0017091 AU-rich element binding;GO:0035925 mRNA 3'-UTR AU-rich region binding;GO:0003730 mRNA 3'-UTR binding	Predicted intracellular proteins	Nucleoplasm (Enhanced)		(hsa00030)Pentose phosphate pathway; (hsa00051)Fructose and mannose metabolism; (hsa00010)Glycolysis / Gluconeogenesis	0
6207	RS13_HUMAN	1	0	1	1	RPS13	ribosomal protein S13	GO:0033119 negative regulation of RNA splicing;GO:0006614 SRP-dependent cotranslational protein targeting to membrane;GO:0006613 cotranslational protein targeting to membrane	GO:0022627 cytosolic small ribosomal subunit;GO:0015935 small ribosomal subunit;GO:0022626 cytosolic ribosome	GO:0070181 small ribosomal subunit rRNA binding;GO:0048027 mRNA 5'-UTR binding;GO:0019843 rRNA binding	Ribosomal proteins; Predicted intracellular proteins	Endoplasmic reticulum (Approved)		(hsa03010)Ribosome; (ko03010)Ribosome	0
6742	SSBP_HUMAN	1	0	1	1	SSBP1	single stranded DNA binding protein 1	GO:1905464 positive regulation of DNA duplex unwinding;GO:1905776 positive regulation of DNA helicase activity;GO:1905774 regulation of DNA helicase activity	GO:0009295 nucleoid;GO:0042645 mitochondrial nucleoid;GO:0005759 mitochondrial matrix	GO:0003697 single-stranded DNA binding;GO:0003682 chromatin binding;GO:0003723 RNA binding	Predicted intracellular proteins	Mitochondria (Supported)		(ko03430)Mismatch repair; (hsa03430)Mismatch repair; (ko03030)DNA replication	0
4686	NCBP1_HUMAN	1	0	1	1	NCBP1	nuclear cap binding protein subunit 1	GO:1905216 positive regulation of RNA binding;GO:0031442 positive regulation of mRNA 3'-end processing;GO:1905214 regulation of RNA binding	GO:0005846 nuclear cap binding complex;GO:0005845 mRNA cap binding complex;GO:0034518 RNA cap binding complex	GO:0000340 RNA 7-methylguanosine cap binding;GO:0000339 RNA cap binding;GO:0003729 mRNA binding	Predicted intracellular proteins; Transporters	Cytosol (Supported); Additional: Nucleoplasm		(ko03015)mRNA surveillance pathway; (hsa03015)mRNA surveillance pathway; (hsa03040)Spliceosome	0
8683	SRSF9_HUMAN	1	0	1	1	SRSF9	serine and arginine rich splicing factor 9	GO:0048025 negative regulation of mRNA splicing, via spliceosome;GO:0033119 negative regulation of RNA splicing;GO:0050686 negative regulation of mRNA processing	GO:0016607 nuclear speck;GO:0016604 nuclear body;GO:0044451 nucleoplasm part	GO:0019904 protein domain specific binding;GO:0003723 RNA binding;GO:0003676 nucleic acid binding	Predicted intracellular proteins	Nucleoplasm (Supported); Additional: Nucleoli		(hsa03040)Spliceosome; (ko03040)Spliceosome; (ko05168)Herpes simplex infection	0
91746	YTDC1_HUMAN	1	0	1	1	YTHDC1	YTH domain containing 1	GO:0009048 dosage compensation by inactivation of X chromosome;GO:0007549 dosage compensation;GO:0006376 mRNA splice site selection	GO:0016607 nuclear speck;GO:0016604 nuclear body;GO:0044451 nucleoplasm part	GO:1990247 N6-methyladenosine-containing RNA binding;GO:0003729 mRNA binding;GO:0003723 RNA binding	Predicted intracellular proteins	Nucleoplasm (Approved); Additional: Plasma membrane			0
6193	RS5_HUMAN	0	1	1	1	RPS5	ribosomal protein S5	GO:0006450 regulation of translational fidelity;GO:0000028 ribosomal small subunit assembly;GO:0042255 ribosome assembly	GO:0022627 cytosolic small ribosomal subunit;GO:0015935 small ribosomal subunit;GO:0022626 cytosolic ribosome	GO:0019843 rRNA binding;GO:0003735 structural constituent of ribosome;GO:0003729 mRNA binding	Ribosomal proteins; Predicted intracellular proteins	Cytosol;Endoplasmic reticulum (Supported)		(hsa03010)Ribosome; (ko03010)Ribosome	0
1656	DDX6_HUMAN	1	0	1	1	DDX6	DEAD-box helicase 6	GO:0019072 viral genome packaging;GO:0019074 viral RNA genome packaging;GO:1905616 regulation of miRNA mediated inhibition of translation	GO:0061830 concave side of sperm head;GO:0097227 sperm annulus;GO:0001520 outer dense fiber	GO:0003724 RNA helicase activity;GO:0004386 helicase activity;GO:0045296 cadherin binding	ENZYME proteins:Hydrolases; Disease related genes; Enzymes; Potential drug targets; Cancer-related genes; Predicted intracellular proteins	Cytoplasmic bodies (Supported); Additional: Cytosol		(ko03018)RNA degradation; (hsa03018)RNA degradation	0
27043	PELP1_HUMAN	1	0	1	1	PELP1	proline, glutamate and leucine rich protein 1	GO:0071391 cellular response to estrogen stimulus;GO:0043627 response to estrogen;GO:0006364 rRNA processing	GO:0035327 transcriptionally active chromatin;GO:0044665 MLL1/2 complex;GO:0071339 MLL1 complex	GO:0003682 chromatin binding;GO:0008134 transcription factor binding;GO:0003723 RNA binding	Predicted intracellular proteins	Nucleoli;Nucleoplasm (Enhanced)	(M213)PID AR NONGENOMIC PATHWAY; (M41)PID ER NONGENOMIC PATHWAY; (M58)PID AR PATHWAY		0
6138	RL15_HUMAN	1	0	1	1	RPL15	ribosomal protein L15	GO:0002181 cytoplasmic translation;GO:0006614 SRP-dependent cotranslational protein targeting to membrane;GO:0006613 cotranslational protein targeting to membrane	GO:0031672 A band;GO:0022625 cytosolic large ribosomal subunit;GO:0022626 cytosolic ribosome	GO:0003735 structural constituent of ribosome;GO:0045296 cadherin binding;GO:0050839 cell adhesion molecule binding	Disease related genes; Ribosomal proteins; Predicted intracellular proteins			(hsa03010)Ribosome; (ko03010)Ribosome	0
23196	F120A_HUMAN	1	0	1	1	FAM120A	family with sequence similarity 120A		GO:0005829 cytosol;GO:0005886 plasma membrane;GO:0071944 cell periphery	GO:0003723 RNA binding;GO:0003676 nucleic acid binding;GO:1901363 heterocyclic compound binding	Predicted intracellular proteins	Cytosol (Enhanced)			0
4839	NOP2_HUMAN	1	0	1	1	NOP2	NOP2 nucleolar protein	GO:0070475 rRNA base methylation;GO:0031167 rRNA methylation;GO:0000470 maturation of LSU-rRNA	GO:0005730 nucleolus;GO:0005654 nucleoplasm;GO:0031981 nuclear lumen	GO:0009383 rRNA (cytosine-C5-)-methyltransferase activity;GO:0008169 C-methyltransferase activity;GO:0016434 rRNA (cytosine) methyltransferase activity	Predicted intracellular proteins	Nucleoli (Enhanced)			0
6428	SRSF3_HUMAN	0	1	1	1	SRSF3	serine and arginine rich splicing factor 3	GO:1990830 cellular response to leukemia inhibitory factor;GO:1990823 response to leukemia inhibitory factor;GO:0031124 mRNA 3'-end processing	GO:0016607 nuclear speck;GO:0016604 nuclear body;GO:0044451 nucleoplasm part	GO:1990825 sequence-specific mRNA binding;GO:0043274 phospholipase binding;GO:0003729 mRNA binding	Cancer-related genes; Predicted intracellular proteins	Nucleoplasm (Supported)		(hsa03040)Spliceosome; (ko03040)Spliceosome; (ko05168)Herpes simplex infection	0
1994	ELAV1_HUMAN	1	0	1	1	ELAVL1	ELAV like RNA binding protein 1	GO:0060965 negative regulation of gene silencing by miRNA;GO:0060149 negative regulation of posttranscriptional gene silencing;GO:0060967 negative regulation of gene silencing by RNA	GO:0010494 cytoplasmic stress granule;GO:0036464 cytoplasmic ribonucleoprotein granule;GO:0035770 ribonucleoprotein granule	GO:0017091 AU-rich element binding;GO:0035925 mRNA 3'-UTR AU-rich region binding;GO:0035198 miRNA binding	Predicted intracellular proteins	Nucleoplasm (Supported); Additional: Cytosol;Nucleoli		(ko04657)IL-17 signaling pathway; (hsa04657)IL-17 signaling pathway; (ko04152)AMPK signaling pathway	0
79882	ZC3HE_HUMAN	0	1	1	1	ZC3H14	zinc finger CCCH-type containing 14	GO:1900364 negative regulation of mRNA polyadenylation;GO:0031441 negative regulation of mRNA 3'-end processing;GO:1900363 regulation of mRNA polyadenylation	GO:0032839 dendrite cytoplasm;GO:1904115 axon cytoplasm;GO:0120111 neuron projection cytoplasm	GO:0008143 poly(A) binding;GO:0070717 poly-purine tract binding;GO:0003727 single-stranded RNA binding	Disease related genes; Predicted intracellular proteins	Nuclear speckles (Enhanced); Additional: Nucleoli;Nucleoli rim			0
57727	NCOA5_HUMAN	1	0	1	1	NCOA5	nuclear receptor coactivator 5	GO:0046627 negative regulation of insulin receptor signaling pathway;GO:1900077 negative regulation of cellular response to insulin stimulus;GO:0046626 regulation of insulin receptor signaling pathway	GO:0015629 actin cytoskeleton;GO:0005856 cytoskeleton;GO:0005615 extracellular space	GO:0003714 transcription corepressor activity;GO:0003712 transcription coregulator activity;GO:0003682 chromatin binding	Predicted intracellular proteins	Actin filaments;Nucleoplasm (Supported)			0
1627	DREB_HUMAN	1	0	1	1	DBN1	drebrin 1	GO:0010643 cell communication by chemical coupling;GO:1902685 positive regulation of receptor localization to synapse;GO:0031915 positive regulation of synaptic plasticity	GO:0099524 postsynaptic cytosol;GO:0099522 region of cytosol;GO:0005921 gap junction	GO:0005522 profilin binding;GO:0051015 actin filament binding;GO:0045296 cadherin binding	Predicted intracellular proteins	Actin filaments;Plasma membrane (Supported)			0
9343	U5S1_HUMAN	1	0	1	1	EFTUD2	elongation factor Tu GTP binding domain containing 2	GO:0042220 response to cocaine;GO:0072347 response to anesthetic;GO:0043279 response to alkaloid	GO:0071007 U2-type catalytic step 2 spliceosome;GO:0046540 U4/U6 x U5 tri-snRNP complex;GO:0097526 spliceosomal tri-snRNP complex	GO:0030623 U5 snRNA binding;GO:0017069 snRNA binding;GO:0003924 GTPase activity	Disease related genes; Predicted intracellular proteins	Nucleoplasm (Approved); Additional: Cytosol;Vesicles		(hsa03040)Spliceosome; (ko03040)Spliceosome	0
26135	PAIRB_HUMAN	0	1	1	1	SERBP1	SERPINE1 mRNA binding protein 1	GO:0030578 PML body organization;GO:0030575 nuclear body organization;GO:0006997 nucleus organization	GO:0048471 perinuclear region of cytoplasm;GO:0070062 extracellular exosome;GO:1903561 extracellular vesicle	GO:0032183 SUMO binding;GO:0032182 ubiquitin-like protein binding;GO:0003730 mRNA 3'-UTR binding	Predicted intracellular proteins	Cytosol (Enhanced)			0
56257	MEPCE_HUMAN	1	0	1	1	MEPCE	methylphosphate capping enzyme	GO:1905382 positive regulation of snRNA transcription by RNA polymerase II;GO:1905380 regulation of snRNA transcription by RNA polymerase II;GO:0040031 snRNA modification	GO:1990904 ribonucleoprotein complex;GO:0032991 protein-containing complex;GO:0005634 nucleus	GO:1990276 RNA 5'-methyltransferase activity;GO:0097322 7SK snRNA binding;GO:0008171 O-methyltransferase activity	Predicted intracellular proteins	Nucleoplasm (Approved); Additional: Cell Junctions			0
51663	ZFR_HUMAN	1	0	1	1	ZFR	zinc finger RNA binding protein	GO:0007275 multicellular organism development;GO:0048856 anatomical structure development;GO:0032502 developmental process	GO:0005694 chromosome;GO:0043232 intracellular non-membrane-bounded organelle;GO:0043228 non-membrane-bounded organelle	GO:0003725 double-stranded RNA binding;GO:0003727 single-stranded RNA binding;GO:0008270 zinc ion binding	Predicted intracellular proteins	Nucleoplasm (Approved)			0
3303	HS71B_HUMAN	1	0	1	1	HSPA1A	heat shock protein family A (Hsp70) member 1A	GO:1902380 positive regulation of endoribonuclease activity;GO:0060699 regulation of endoribonuclease activity;GO:0090063 positive regulation of microtubule nucleation	GO:0016235 aggresome;GO:0008180 COP9 signalosome;GO:0016234 inclusion body	GO:0031249 denatured protein binding;GO:0055131 C3HC4-type RING finger domain binding;GO:0051787 misfolded protein binding	Predicted intracellular proteins	Nucleoplasm;Vesicles (Approved); Additional: Cytosol		(ko05020)Prion diseases; (hsa05020)Prion disease; (ko05134)Legionellosis	0
8886	DDX18_HUMAN	1	0	1	1	DDX18	DEAD-box helicase 18	GO:0000463 maturation of LSU-rRNA from tricistronic rRNA transcript (SSU-rRNA, 5.8S rRNA, LSU-rRNA);GO:0000470 maturation of LSU-rRNA;GO:0071392 cellular response to estradiol stimulus	GO:0005730 nucleolus;GO:0005694 chromosome;GO:0031981 nuclear lumen	GO:0003724 RNA helicase activity;GO:0004386 helicase activity;GO:0140098 catalytic activity, acting on RNA	Enzymes; Predicted intracellular proteins; ENZYME proteins:Hydrolases	Mitotic chromosome;Nucleoli;Nucleoli rim (Enhanced)	(M66)PID MYC ACTIV PATHWAY		0
8087	FXR1_HUMAN	1	0	1	1	FXR1	FMR1 autosomal homolog 1	GO:2000637 positive regulation of gene silencing by miRNA;GO:0060148 positive regulation of posttranscriptional gene silencing;GO:0051489 regulation of filopodium assembly	GO:1902737 dendritic filopodium;GO:0044326 dendritic spine neck;GO:0043034 costamere	GO:0033592 RNA strand annealing activity;GO:0097617 annealing activity;GO:0045182 translation regulator activity	Predicted intracellular proteins	Cytosol (Enhanced)		(ko03013)RNA transport; (hsa03013)RNA transport	0
6633	SMD2_HUMAN	1	0	1	1	SNRPD2	small nuclear ribonucleoprotein D2 polypeptide	GO:0000387 spliceosomal snRNP assembly;GO:0000245 spliceosomal complex assembly;GO:0051170 import into nucleus	GO:0034715 pICln-Sm protein complex;GO:0034709 methylosome;GO:0005687 U4 snRNP	GO:1990446 U1 snRNP binding;GO:0070990 snRNP binding;GO:0043021 ribonucleoprotein complex binding	Predicted intracellular proteins	Cytosol (Supported)		(hsa03040)Spliceosome; (ko03040)Spliceosome; (hsa05322)Systemic lupus erythematosus	0
6229	RS24_HUMAN	1	0	1	1	RPS24	ribosomal protein S24	GO:0042274 ribosomal small subunit biogenesis;GO:0006614 SRP-dependent cotranslational protein targeting to membrane;GO:0006613 cotranslational protein targeting to membrane	GO:0022627 cytosolic small ribosomal subunit;GO:0015935 small ribosomal subunit;GO:0022626 cytosolic ribosome	GO:0031369 translation initiation factor binding;GO:0003735 structural constituent of ribosome;GO:0005198 structural molecule activity	Disease related genes; Ribosomal proteins; Predicted intracellular proteins	Cytosol;Endoplasmic reticulum (Enhanced)		(hsa03010)Ribosome; (ko03010)Ribosome	0
506	ATPB_HUMAN	0	1	1	1	ATP5F1B	ATP synthase F1 subunit beta	GO:0006933 negative regulation of cell adhesion involved in substrate-bound cell migration;GO:0042776 mitochondrial ATP synthesis coupled proton transport;GO:0006929 substrate-dependent cell migration	GO:0005754 mitochondrial proton-transporting ATP synthase, catalytic core;GO:0045267 proton-transporting ATP synthase, catalytic core;GO:0000275 mitochondrial proton-transporting ATP synthase complex, catalytic core F(1)	GO:0043532 angiostatin binding;GO:0042288 MHC class I protein binding;GO:0046933 proton-transporting ATP synthase activity, rotational mechanism	Enzymes; Predicted intracellular proteins; ENZYME proteins:Hydrolases	Mitochondria (Enhanced)		(ko00190)Oxidative phosphorylation; (hsa00190)Oxidative phosphorylation; (hsa05012)Parkinson disease	0
124801	LSM12_HUMAN	1	0	1	1	LSM12	LSM12 homolog			GO:0005515 protein binding;GO:0005488 binding;GO:0003674 molecular_function	Predicted intracellular proteins	Cytosol (Approved)			0
3320	HS90A_HUMAN	0	1	1	1	HSP90AA1	heat shock protein 90 alpha family class A member 1	GO:0043335 protein unfolding;GO:0007008 outer mitochondrial membrane organization;GO:0045040 protein import into mitochondrial outer membrane	GO:0044294 dendritic growth cone;GO:0044292 dendrite terminus;GO:0071682 endocytic vesicle lumen	GO:0030911 TPR domain binding;GO:0030235 nitric-oxide synthase regulator activity;GO:0023026 MHC class II protein complex binding	Predicted intracellular proteins; Cancer-related genes:Candidate cancer biomarkers	Cytosol (Supported)	(M201)PID ERBB NETWORK PATHWAY; (M180)PID HIF1A PATHWAY; (M226)PID VEGFR1 PATHWAY	(hsa04612)Antigen processing and presentation; (ko05215)Prostate cancer; (ko04914)Progesterone-mediated oocyte maturation	0
57532	NUFP2_HUMAN	1	0	1	1	NUFIP2	nuclear FMR1 interacting protein 2		GO:0042788 polysomal ribosome;GO:0005844 polysome;GO:0010494 cytoplasmic stress granule	GO:0003723 RNA binding;GO:0003676 nucleic acid binding;GO:1901363 heterocyclic compound binding	Predicted intracellular proteins	Nucleoplasm (Supported); Additional: Cytosol;Nuclear bodies			0
6230	RS25_HUMAN	0	1	1	1	RPS25	ribosomal protein S25	GO:0042274 ribosomal small subunit biogenesis;GO:0006614 SRP-dependent cotranslational protein targeting to membrane;GO:0006613 cotranslational protein targeting to membrane	GO:0022627 cytosolic small ribosomal subunit;GO:0015935 small ribosomal subunit;GO:0022626 cytosolic ribosome	GO:0003735 structural constituent of ribosome;GO:0005198 structural molecule activity;GO:0003723 RNA binding	Ribosomal proteins; Predicted intracellular proteins	Cytosol;Endoplasmic reticulum (Supported); Additional: Nucleoli		(hsa03010)Ribosome; (ko03010)Ribosome	0
23367	LARP1_HUMAN	1	0	1	1	LARP1	La ribonucleoprotein 1, translational regulator	GO:0072752 cellular response to rapamycin;GO:1901355 response to rapamycin;GO:0071362 cellular response to ether	GO:0031931 TORC1 complex;GO:0038201 TOR complex;GO:0042788 polysomal ribosome	GO:0008190 eukaryotic initiation factor 4E binding;GO:0000340 RNA 7-methylguanosine cap binding;GO:0008494 translation activator activity	Predicted intracellular proteins	Cytosol;Endoplasmic reticulum;Nucleoplasm (Supported)			0
51574	LARP7_HUMAN	1	0	1	1	LARP7	La ribonucleoprotein 7, transcriptional regulator	GO:1990437 snRNA 2'-O-methylation;GO:1990438 U6 2'-O-snRNA methylation;GO:0000494 box C/D snoRNA 3'-end processing	GO:1990904 ribonucleoprotein complex;GO:0005654 nucleoplasm;GO:0031981 nuclear lumen	GO:0097322 7SK snRNA binding;GO:0017070 U6 snRNA binding;GO:0017069 snRNA binding	Disease related genes; Predicted intracellular proteins	Cytosol;Nucleoplasm (Supported)			0
92140	LYRIC_HUMAN	1	0	1	1	MTDH	metadherin	GO:0031663 lipopolysaccharide-mediated signaling pathway;GO:0070830 bicellular tight junction assembly;GO:0120192 tight junction assembly	GO:0046581 intercellular canaliculus;GO:0005923 bicellular tight junction;GO:0070160 tight junction	GO:0051059 NF-kappaB binding;GO:0003725 double-stranded RNA binding;GO:0001085 RNA polymerase II transcription factor binding	Predicted intracellular proteins	Endoplasmic reticulum (Enhanced)	(M66)PID MYC ACTIV PATHWAY		0
9584	RBM39_HUMAN	1	0	1	1	RBM39	RNA binding motif protein 39	GO:0048024 regulation of mRNA splicing, via spliceosome;GO:0050684 regulation of mRNA processing;GO:0043484 regulation of RNA splicing	GO:0034451 centriolar satellite;GO:0044450 microtubule organizing center part;GO:0016607 nuclear speck	GO:0050733 RS domain binding;GO:0019904 protein domain specific binding;GO:0003723 RNA binding	Predicted intracellular proteins	Nuclear speckles;Nucleoplasm (Supported); Additional: Centriolar satellite;Microtubules			0
192111	PGAM5_HUMAN	1	0	1	1	PGAM5	PGAM family member 5, mitochondrial serine/threonine protein phosphatase	GO:0070266 necroptotic process;GO:0120163 negative regulation of cold-induced thermogenesis;GO:0097300 programmed necrotic cell death	GO:0005741 mitochondrial outer membrane;GO:0031968 organelle outer membrane;GO:0019867 outer membrane	GO:0004722 protein serine/threonine phosphatase activity;GO:0004721 phosphoprotein phosphatase activity;GO:0005096 GTPase activator activity	Enzymes; Predicted intracellular proteins; ENZYME proteins:Hydrolases	Mitochondria (Supported)		(ko04137)Mitophagy - animal; (hsa04137)Mitophagy - animal; (ko04668)TNF signaling pathway	0
10376	TBA1B_HUMAN	0	1	1	1	TUBA1B	tubulin alpha 1b	GO:0071353 cellular response to interleukin-4;GO:0070670 response to interleukin-4;GO:0030705 cytoskeleton-dependent intracellular transport	GO:0005881 cytoplasmic microtubule;GO:0045121 membrane raft;GO:0098857 membrane microdomain	GO:0003725 double-stranded RNA binding;GO:0005200 structural constituent of cytoskeleton;GO:0031625 ubiquitin protein ligase binding	Predicted intracellular proteins	Microtubules (Supported)	(M11)PID PRL SIGNALING EVENTS PATHWAY; (M32)PID HDAC CLASSIII PATHWAY; (M30)PID HDAC CLASSII PATHWAY	(ko05130)Pathogenic Escherichia coli infection; (hsa05130)Pathogenic Escherichia coli infection; (ko04540)Gap junction	0
2547	XRCC6_HUMAN	1	0	1	1	XRCC6	X-ray repair cross complementing 6	GO:0097680 double-strand break repair via classical nonhomologous end joining;GO:0071475 cellular hyperosmotic salinity response;GO:0075713 establishment of integrated proviral latency	GO:0043564 Ku70:Ku80 complex;GO:0070419 nonhomologous end joining complex;GO:0000782 telomere cap complex	GO:0045027 DNA end binding;GO:0051575 5'-deoxyribose-5-phosphate lyase activity;GO:0003691 double-stranded telomeric DNA binding	Predicted intracellular proteins; Cancer-related genes:Candidate cancer biomarkers	Nucleoplasm (Enhanced)	(M42)PID DNA PK PATHWAY; (M32)PID HDAC CLASSIII PATHWAY; (M258)PID BARD1 PATHWAY	(ko03450)Non-homologous end-joining; (hsa03450)Non-homologous end-joining	0
23450	SF3B3_HUMAN	1	0	1	1	SF3B3	splicing factor 3b subunit 3	GO:0042177 negative regulation of protein catabolic process;GO:0009895 negative regulation of catabolic process;GO:0000377 RNA splicing, via transesterification reactions with bulged adenosine as nucleophile	GO:0005689 U12-type spliceosomal complex;GO:0071005 U2-type precatalytic spliceosome;GO:0071011 precatalytic spliceosome	GO:0044877 protein-containing complex binding;GO:0003676 nucleic acid binding;GO:1901363 heterocyclic compound binding	Predicted intracellular proteins	Nucleoli;Nucleoli rim;Nucleoplasm (Supported)		(hsa03040)Spliceosome; (ko03040)Spliceosome	0
22794	CASC3_HUMAN	1	0	1	1	CASC3	CASC3 exon junction complex subunit	GO:0008298 intracellular mRNA localization;GO:0031124 mRNA 3'-end processing;GO:0006406 mRNA export from nucleus	GO:0071006 U2-type catalytic step 1 spliceosome;GO:0071012 catalytic step 1 spliceosome;GO:0035145 exon-exon junction complex	GO:0031625 ubiquitin protein ligase binding;GO:0044389 ubiquitin-like protein ligase binding;GO:0042802 identical protein binding	Predicted intracellular proteins; Transporters:Primary Active Transporters; Cancer-related genes:Candidate cancer biomarkers	Nuclear membrane (Approved)		(ko03015)mRNA surveillance pathway; (hsa03015)mRNA surveillance pathway; (ko03013)RNA transport	0
10643	IF2B3_HUMAN	1	0	1	1	IGF2BP3	insulin like growth factor 2 mRNA binding protein 3	GO:0051028 mRNA transport;GO:0043488 regulation of mRNA stability;GO:0043487 regulation of RNA stability	GO:0005829 cytosol;GO:0005634 nucleus;GO:0044444 cytoplasmic part	GO:0048027 mRNA 5'-UTR binding;GO:0045182 translation regulator activity;GO:0003730 mRNA 3'-UTR binding	Predicted intracellular proteins	Cytosol (Supported)		(hsa03008)Ribosome biogenesis in eukaryotes	0
22907	DHX30_HUMAN	1	0	1	1	DHX30	DExH-box helicase 30	GO:1902775 mitochondrial large ribosomal subunit assembly;GO:0061668 mitochondrial ribosome assembly;GO:0000027 ribosomal large subunit assembly	GO:0009295 nucleoid;GO:0042645 mitochondrial nucleoid;GO:0035770 ribonucleoprotein granule	GO:0003725 double-stranded RNA binding;GO:0003724 RNA helicase activity;GO:0004386 helicase activity	Enzymes; Predicted intracellular proteins; ENZYME proteins:Hydrolases	Mitochondria (Supported); Additional: Cytosol			0
9349	RL23_HUMAN	1	0	1	1	RPL23	ribosomal protein L23	GO:0072717 cellular response to actinomycin D;GO:0006610 ribosomal protein import into nucleus;GO:0072716 response to actinomycin D	GO:0022625 cytosolic large ribosomal subunit;GO:0022626 cytosolic ribosome;GO:0015934 large ribosomal subunit	GO:1990948 ubiquitin ligase inhibitor activity;GO:0070180 large ribosomal subunit rRNA binding;GO:0055105 ubiquitin-protein transferase inhibitor activity	Ribosomal proteins; Predicted intracellular proteins	Cytosol (Supported)	(M261)PID P53 REGULATION PATHWAY	(hsa03010)Ribosome; (ko03010)Ribosome	0
10383	TBB4B_HUMAN	1	0	1	1	TUBB4B	tubulin beta 4B class IVb	GO:0042267 natural killer cell mediated cytotoxicity;GO:0002228 natural killer cell mediated immunity;GO:0097711 ciliary basal body-plasma membrane docking	GO:0035578 azurophil granule lumen;GO:0005766 primary lysosome;GO:0042582 azurophil granule	GO:0042288 MHC class I protein binding;GO:0042287 MHC protein binding;GO:0003725 double-stranded RNA binding	FDA approved drug targets:Small molecule drugs; Predicted intracellular proteins	Microtubules (Supported); Additional: Cytokinetic bridge;Mitotic spindle		(ko05130)Pathogenic Escherichia coli infection; (hsa05130)Pathogenic Escherichia coli infection; (ko04540)Gap junction	0
26097	CHTOP_HUMAN	1	0	1	1	CHTOP	chromatin target of PRMT1	GO:0051096 positive regulation of helicase activity;GO:0051095 regulation of helicase activity;GO:0031062 positive regulation of histone methylation	GO:0000346 transcription export complex;GO:0036464 cytoplasmic ribonucleoprotein granule;GO:0035770 ribonucleoprotein granule	GO:0008327 methyl-CpG binding;GO:0043565 sequence-specific DNA binding;GO:0003723 RNA binding	Predicted intracellular proteins	Nuclear speckles (Enhanced)			0
25940	FA98A_HUMAN	1	0	1	1	FAM98A	family with sequence similarity 98 member A	GO:1900029 positive regulation of ruffle assembly;GO:1900027 regulation of ruffle assembly;GO:0097178 ruffle assembly	GO:0072669 tRNA-splicing ligase complex;GO:0032991 protein-containing complex;GO:0044424 intracellular part	GO:0008276 protein methyltransferase activity;GO:0008168 methyltransferase activity;GO:0016741 transferase activity, transferring one-carbon groups	Predicted intracellular proteins	Vesicles (Approved)			0
65109	REN3B_HUMAN	1	0	1	1	UPF3B	UPF3B regulator of nonsense mediated mRNA decay	GO:0031124 mRNA 3'-end processing;GO:0006406 mRNA export from nucleus;GO:0071427 mRNA-containing ribonucleoprotein complex export from nucleus	GO:0035145 exon-exon junction complex;GO:0034451 centriolar satellite;GO:0044450 microtubule organizing center part	GO:0017056 structural constituent of nuclear pore;GO:0003729 mRNA binding;GO:0005198 structural molecule activity	Disease related genes; Predicted intracellular proteins	Cytosol (Enhanced); Additional: Nucleoli;Nucleoplasm		(ko03015)mRNA surveillance pathway; (hsa03015)mRNA surveillance pathway; (ko03013)RNA transport	0
10657	KHDR1_HUMAN	1	0	1	1	KHDRBS1	KH RNA binding domain containing, signal transduction associated 1	GO:0046833 positive regulation of RNA export from nucleus;GO:0032241 positive regulation of nucleobase-containing compound transport;GO:0046831 regulation of RNA export from nucleus	GO:0070618 Grb2-Sos complex;GO:0098797 plasma membrane protein complex;GO:0098796 membrane protein complex	GO:0008143 poly(A) binding;GO:0008266 poly(U) RNA binding;GO:0070717 poly-purine tract binding	Predicted intracellular proteins	Nucleoplasm (Enhanced)			0
5245	PHB_HUMAN	0	1	1	1	PHB	prohibitin	GO:0001552 ovarian follicle atresia;GO:0044830 modulation by host of viral RNA genome replication;GO:1990051 activation of protein kinase C activity	GO:0098891 extrinsic component of presynaptic active zone membrane;GO:0035632 mitochondrial prohibitin complex;GO:0031315 extrinsic component of mitochondrial outer membrane	GO:0001850 complement component C3a binding;GO:0031871 proteinase activated receptor binding;GO:0001851 complement component C3b binding	Predicted intracellular proteins	Mitochondria (Supported)			0
4076	CAPR1_HUMAN	1	0	1	1	CAPRIN1	cell cycle associated protein 1	GO:0061003 positive regulation of dendritic spine morphogenesis;GO:0050775 positive regulation of dendrite morphogenesis;GO:0060999 positive regulation of dendritic spine development	GO:0010494 cytoplasmic stress granule;GO:0000932 P-body;GO:0030027 lamellipodium	GO:0003723 RNA binding;GO:0003676 nucleic acid binding;GO:1901363 heterocyclic compound binding	Predicted intracellular proteins	Cytosol (Enhanced)			0
55110	MGN2_HUMAN	1	0	1	1	MAGOHB	mago homolog B, exon junction complex subunit	GO:0031124 mRNA 3'-end processing;GO:0006406 mRNA export from nucleus;GO:0071427 mRNA-containing ribonucleoprotein complex export from nucleus	GO:0071006 U2-type catalytic step 1 spliceosome;GO:0071012 catalytic step 1 spliceosome;GO:0035145 exon-exon junction complex	GO:0003723 RNA binding;GO:0003676 nucleic acid binding;GO:1901363 heterocyclic compound binding	Predicted intracellular proteins			(ko03015)mRNA surveillance pathway; (hsa03015)mRNA surveillance pathway; (hsa03040)Spliceosome	0
7520	XRCC5_HUMAN	1	0	1	1	XRCC5	X-ray repair cross complementing 5	GO:0034462 small-subunit processome assembly;GO:1904430 negative regulation of t-circle formation;GO:0071475 cellular hyperosmotic salinity response	GO:0043564 Ku70:Ku80 complex;GO:0070419 nonhomologous end joining complex;GO:0000782 telomere cap complex	GO:0045027 DNA end binding;GO:0051575 5'-deoxyribose-5-phosphate lyase activity;GO:0003691 double-stranded telomeric DNA binding	Predicted intracellular proteins; Cancer-related genes:Candidate cancer biomarkers	Nucleoplasm (Enhanced)	(M42)PID DNA PK PATHWAY; (M258)PID BARD1 PATHWAY; (M58)PID AR PATHWAY	(ko03450)Non-homologous end-joining; (hsa03450)Non-homologous end-joining	0
6780	STAU1_HUMAN	1	0	1	1	STAU1	staufen double-stranded RNA binding protein 1	GO:0046726 positive regulation by virus of viral protein levels in host cell;GO:0046719 regulation by virus of viral protein levels in host cell;GO:0099010 modification of postsynaptic structure	GO:0010494 cytoplasmic stress granule;GO:0005791 rough endoplasmic reticulum;GO:0005875 microtubule associated complex	GO:0008157 protein phosphatase 1 binding;GO:0003725 double-stranded RNA binding;GO:0019903 protein phosphatase binding	Predicted intracellular proteins	Cytosol (Enhanced)			0
988	CDC5L_HUMAN	1	0	1	1	CDC5L	cell division cycle 5 like	GO:1904567 response to wortmannin;GO:1904568 cellular response to wortmannin;GO:1990646 cellular response to prolactin	GO:0000974 Prp19 complex;GO:0005662 DNA replication factor A complex;GO:0043601 nuclear replisome	GO:0071987 WD40-repeat domain binding;GO:0043522 leucine zipper domain binding;GO:0030275 LRR domain binding	Predicted intracellular proteins; Disease related genes; Transcription factors:Helix-turn-helix domains	Nucleoplasm (Supported)		(hsa03040)Spliceosome; (ko03040)Spliceosome	0
9984	THOC1_HUMAN	1	0	1	1	THOC1	THO complex 1	GO:0048297 negative regulation of isotype switching to IgA isotypes;GO:0045829 negative regulation of isotype switching;GO:2000002 negative regulation of DNA damage checkpoint	GO:0000347 THO complex;GO:0000445 THO complex part of transcription export complex;GO:0000346 transcription export complex	GO:0003723 RNA binding;GO:0003677 DNA binding;GO:0003676 nucleic acid binding	Predicted intracellular proteins	Nuclear speckles (Enhanced)		(hsa03040)Spliceosome; (ko03040)Spliceosome; (ko03013)RNA transport	0
11273	ATX2L_HUMAN	1	0	1	1	ATXN2L	ataxin 2 like	GO:0010603 regulation of cytoplasmic mRNA processing body assembly;GO:0033962 cytoplasmic mRNA processing body assembly;GO:0034063 stress granule assembly	GO:0010494 cytoplasmic stress granule;GO:0036464 cytoplasmic ribonucleoprotein granule;GO:0035770 ribonucleoprotein granule	GO:0045296 cadherin binding;GO:0050839 cell adhesion molecule binding;GO:0003723 RNA binding	Predicted intracellular proteins	Cytosol (Enhanced)			0
8971	H1X_HUMAN	0	1	1	1	H1-10	H1.10 linker histone	GO:0016584 nucleosome positioning;GO:0031936 negative regulation of chromatin silencing;GO:0031935 regulation of chromatin silencing	GO:0000786 nucleosome;GO:0044815 DNA packaging complex;GO:0032993 protein-DNA complex	GO:0031492 nucleosomal DNA binding;GO:0031491 nucleosome binding;GO:0031490 chromatin DNA binding	Predicted intracellular proteins	Nucleoli;Nucleoli rim;Nucleoplasm (Enhanced)			0
9774	BCLF1_HUMAN	1	0	1	1	BCLAF1	BCL2 associated transcription factor 1	GO:2000144 positive regulation of DNA-templated transcription, initiation;GO:2000142 regulation of DNA-templated transcription, initiation;GO:2001244 positive regulation of intrinsic apoptotic signaling pathway	GO:0016592 mediator complex;GO:0016607 nuclear speck;GO:0016604 nuclear body	GO:0003712 transcription coregulator activity;GO:0003723 RNA binding;GO:0140110 transcription regulator activity	Cancer-related genes:Mutational cancer driver genes; Cancer-related genes:Mutated cancer genes; Predicted intracellular proteins	Nuclear speckles (Enhanced)			0
4627	MYH9_HUMAN	1	0	1	1	MYH9	myosin heavy chain 9	GO:1903918 regulation of actin filament severing;GO:1903919 negative regulation of actin filament severing;GO:1900756 protein processing in phagocytic vesicle	GO:0097513 myosin II filament;GO:0005826 actomyosin contractile ring;GO:0070938 contractile ring	GO:0043495 protein membrane anchor;GO:0030898 actin-dependent ATPase activity;GO:0000146 microfilament motor activity	Cancer-related genes:Mutational cancer driver genes; Disease related genes; Predicted intracellular proteins	Actin filaments;Plasma membrane (Supported); Additional: Cytosol		(ko05132)Salmonella infection; (hsa05132)Salmonella infection; (ko04530)Tight junction	0
23451	SF3B1_HUMAN	1	0	1	1	SF3B1	splicing factor 3b subunit 1	GO:0045815 positive regulation of gene expression, epigenetic;GO:0000245 spliceosomal complex assembly;GO:0022618 ribonucleoprotein complex assembly	GO:0034693 U11/U12 snRNP;GO:0071004 U2-type prespliceosome;GO:0071010 prespliceosome	GO:1990935 splicing factor binding;GO:0003729 mRNA binding;GO:0003723 RNA binding	Cancer-related genes:Mutational cancer driver genes; Cancer-related genes:Mutated cancer genes; Predicted intracellular proteins	Nuclear speckles (Enhanced)		(hsa03040)Spliceosome; (ko03040)Spliceosome	0
7284	EFTU_HUMAN	0	1	1	1	TUFM	Tu translation elongation factor, mitochondrial	GO:0070125 mitochondrial translational elongation;GO:0045471 response to ethanol;GO:0032543 mitochondrial translation	GO:0009295 nucleoid;GO:0042645 mitochondrial nucleoid;GO:0005759 mitochondrial matrix	GO:0003746 translation elongation factor activity;GO:0008135 translation factor activity, RNA binding;GO:0003924 GTPase activity	Disease related genes; Predicted intracellular proteins	Mitochondria (Enhanced)	(M8873)ST FAS SIGNALING PATHWAY		0
221092	HNRL2_HUMAN	0	1	1	1	HNRNPUL2	heterogeneous nuclear ribonucleoprotein U like 2	GO:0008150 biological_process	GO:0005654 nucleoplasm;GO:0031981 nuclear lumen;GO:0044428 nuclear part	GO:0003723 RNA binding;GO:0003676 nucleic acid binding;GO:1901363 heterocyclic compound binding	Predicted intracellular proteins	Nucleoplasm (Enhanced)			0
29896	TRA2A_HUMAN	1	0	1	1	TRA2A	transformer 2 alpha homolog	GO:0048026 positive regulation of mRNA splicing, via spliceosome;GO:0050685 positive regulation of mRNA processing;GO:0033120 positive regulation of RNA splicing	GO:0005681 spliceosomal complex;GO:1990904 ribonucleoprotein complex;GO:0005730 nucleolus	GO:0003723 RNA binding;GO:0003676 nucleic acid binding;GO:1901363 heterocyclic compound binding	Predicted intracellular proteins	Nucleoli (Supported); Additional: Nucleoplasm;Vesicles		(hsa03040)Spliceosome; (ko03040)Spliceosome	0
11331	PHB2_HUMAN	1	0	1	1	PHB2	prohibitin 2	GO:0039520 induction by virus of host autophagy;GO:0060762 regulation of branching involved in mammary gland duct morphogenesis;GO:0042695 thelarche	GO:0035632 mitochondrial prohibitin complex;GO:0098982 GABA-ergic synapse;GO:0048786 presynaptic active zone	GO:0046625 sphingolipid binding;GO:0030331 estrogen receptor binding;GO:0035258 steroid hormone receptor binding	Predicted intracellular proteins	Mitochondria (Enhanced)	(M200)PID ERA GENOMIC PATHWAY		0
6218	RS17_HUMAN	1	0	1	1	RPS17	ribosomal protein S17	GO:0042274 ribosomal small subunit biogenesis;GO:0006614 SRP-dependent cotranslational protein targeting to membrane;GO:0006613 cotranslational protein targeting to membrane	GO:0022627 cytosolic small ribosomal subunit;GO:0015935 small ribosomal subunit;GO:0022626 cytosolic ribosome	GO:0003735 structural constituent of ribosome;GO:0005198 structural molecule activity;GO:0003723 RNA binding	Disease related genes; Ribosomal proteins; Predicted intracellular proteins	Cytosol;Endoplasmic reticulum (Approved); Additional: Nucleoli		(hsa03010)Ribosome; (ko03010)Ribosome	0
84271	PDIP3_HUMAN	1	0	1	1	POLDIP3	DNA polymerase delta interacting protein 3	GO:0016973 poly(A)+ mRNA export from nucleus;GO:0031124 mRNA 3'-end processing;GO:0006406 mRNA export from nucleus	GO:0036464 cytoplasmic ribonucleoprotein granule;GO:0035770 ribonucleoprotein granule;GO:0016607 nuclear speck	GO:0044877 protein-containing complex binding;GO:0003723 RNA binding;GO:0003676 nucleic acid binding	Predicted intracellular proteins	Nuclear speckles (Enhanced); Additional: Cytoplasmic bodies	(M121)PID MTOR 4PATHWAY		0
23560	NOG1_HUMAN	1	0	1	1	GTPBP4	GTP binding protein 4	GO:0033342 negative regulation of collagen binding;GO:0033341 regulation of collagen binding;GO:0000463 maturation of LSU-rRNA from tricistronic rRNA transcript (SSU-rRNA, 5.8S rRNA, LSU-rRNA)	GO:0031965 nuclear membrane;GO:0005635 nuclear envelope;GO:0048471 perinuclear region of cytoplasm	GO:0003924 GTPase activity;GO:0005525 GTP binding;GO:0032550 purine ribonucleoside binding	Predicted intracellular proteins	Nucleoli;Nucleoli rim (Supported); Additional: Nuclear membrane		(ko03008)Ribosome biogenesis in eukaryotes; (hsa03008)Ribosome biogenesis in eukaryotes	0
10605	PAIP1_HUMAN	1	0	1	1	PAIP1	poly(A) binding protein interacting protein 1	GO:0048255 mRNA stabilization;GO:1902373 negative regulation of mRNA catabolic process;GO:0043489 RNA stabilization	GO:0005829 cytosol;GO:0044444 cytoplasmic part;GO:0005737 cytoplasm	GO:0008494 translation activator activity;GO:0090079 translation regulator activity, nucleic acid binding;GO:0045182 translation regulator activity	Predicted intracellular proteins	Cytosol;Plasma membrane (Enhanced)		(ko03013)RNA transport; (hsa03013)RNA transport	0
6158	RL28_HUMAN	1	0	1	1	RPL28	ribosomal protein L28	GO:0006614 SRP-dependent cotranslational protein targeting to membrane;GO:0006613 cotranslational protein targeting to membrane;GO:0045047 protein targeting to ER	GO:0022625 cytosolic large ribosomal subunit;GO:0022626 cytosolic ribosome;GO:0015934 large ribosomal subunit	GO:0003735 structural constituent of ribosome;GO:0005198 structural molecule activity;GO:0003723 RNA binding	Ribosomal proteins; Predicted intracellular proteins	Cytosol;Endoplasmic reticulum (Supported)		(hsa03010)Ribosome; (ko03010)Ribosome	0
60	ACTB_HUMAN	1	0	1	1	ACTB	actin beta	GO:0051623 positive regulation of norepinephrine uptake;GO:0072749 cellular response to cytochalasin B;GO:1901328 response to cytochalasin B	GO:0097433 dense body;GO:0098871 postsynaptic actin cytoskeleton;GO:0099571 postsynaptic cytoskeleton	GO:0098973 structural constituent of postsynaptic actin cytoskeleton;GO:0030957 Tat protein binding;GO:0099186 structural constituent of postsynapse	Disease related genes; Predicted intracellular proteins		(M5493)WNT SIGNALING	(ko05110)Vibrio cholerae infection; (hsa05110)Vibrio cholerae infection; (ko05130)Pathogenic Escherichia coli infection	0
10644	IF2B2_HUMAN	1	0	1	1	IGF2BP2	insulin like growth factor 2 mRNA binding protein 2	GO:0051028 mRNA transport;GO:0043488 regulation of mRNA stability;GO:0043487 regulation of RNA stability	GO:0005856 cytoskeleton;GO:0005829 cytosol;GO:0043232 intracellular non-membrane-bounded organelle	GO:0048027 mRNA 5'-UTR binding;GO:0045182 translation regulator activity;GO:0003730 mRNA 3'-UTR binding	Predicted intracellular proteins	Cytosol (Enhanced)			0
10528	NOP56_HUMAN	1	0	1	1	NOP56	NOP56 ribonucleoprotein	GO:0006364 rRNA processing;GO:0016072 rRNA metabolic process;GO:0042254 ribosome biogenesis	GO:0031428 box C/D snoRNP complex;GO:0070761 pre-snoRNP complex;GO:0005732 small nucleolar ribonucleoprotein complex	GO:1990226 histone methyltransferase binding;GO:0030515 snoRNA binding;GO:0045296 cadherin binding	Disease related genes; Predicted intracellular proteins	Nucleoli fibrillar center (Enhanced)		(ko03008)Ribosome biogenesis in eukaryotes; (hsa03008)Ribosome biogenesis in eukaryotes	0
11224	RL35_HUMAN	1	0	1	1	RPL35	ribosomal protein L35	GO:0000463 maturation of LSU-rRNA from tricistronic rRNA transcript (SSU-rRNA, 5.8S rRNA, LSU-rRNA);GO:0000470 maturation of LSU-rRNA;GO:0042273 ribosomal large subunit biogenesis	GO:0022625 cytosolic large ribosomal subunit;GO:0022626 cytosolic ribosome;GO:0015934 large ribosomal subunit	GO:0003735 structural constituent of ribosome;GO:0003729 mRNA binding;GO:0005198 structural molecule activity	Ribosomal proteins; Predicted intracellular proteins	Cytosol;Endoplasmic reticulum (Approved)		(hsa03010)Ribosome; (ko03010)Ribosome	0
8161	COIL_HUMAN	1	0	1	1	COIL	coilin	GO:0000387 spliceosomal snRNP assembly;GO:0022618 ribonucleoprotein complex assembly;GO:0071826 ribonucleoprotein complex subunit organization	GO:0015030 Cajal body;GO:0001650 fibrillar center;GO:0044452 nucleolar part	GO:0030620 U2 snRNA binding;GO:0030619 U1 snRNA binding;GO:0017069 snRNA binding	Predicted intracellular proteins	Nuclear bodies (Supported); Additional: Nucleoli;Nucleoli fibrillar center;Nucleoplasm			0
7534	1433Z_HUMAN	1	0	1	1	YWHAZ	tyrosine 3-monooxygenase/tryptophan 5-monooxygenase activation protein zeta	GO:0090168 Golgi reassembly;GO:0051683 establishment of Golgi localization;GO:0051645 Golgi localization	GO:0042470 melanosome;GO:0048770 pigment granule;GO:0072562 blood microparticle	GO:0044325 ion channel binding;GO:0031625 ubiquitin protein ligase binding;GO:0044389 ubiquitin-like protein ligase binding	Transporters:Accessory Factors Involved in Transport; Predicted intracellular proteins	Cytosol (Approved); Additional: Nucleoli rim;Nucleoplasm	(M199)PID P38 MK2 PATHWAY; (M182)PID IL3 PATHWAY; (M247)PID INSULIN GLUCOSE PATHWAY	(ko05130)Pathogenic Escherichia coli infection; (hsa05130)Pathogenic Escherichia coli infection; (ko04114)Oocyte meiosis	0
9967	TR150_HUMAN	1	0	1	1	THRAP3	thyroid hormone receptor associated protein 3	GO:0042753 positive regulation of circadian rhythm;GO:0048026 positive regulation of mRNA splicing, via spliceosome;GO:0050685 positive regulation of mRNA processing	GO:0035145 exon-exon junction complex;GO:0016592 mediator complex;GO:0016607 nuclear speck	GO:0042809 vitamin D receptor binding;GO:0046966 thyroid hormone receptor binding;GO:0030374 nuclear receptor transcription coactivator activity	Predicted intracellular proteins	Nuclear speckles (Enhanced)			0
6311	ATX2_HUMAN	1	0	1	1	ATXN2	ataxin 2	GO:0010603 regulation of cytoplasmic mRNA processing body assembly;GO:0002091 negative regulation of receptor internalization;GO:0033962 cytoplasmic mRNA processing body assembly	GO:0005844 polysome;GO:0010494 cytoplasmic stress granule;GO:0036464 cytoplasmic ribonucleoprotein granule	GO:0005154 epidermal growth factor receptor binding;GO:0070851 growth factor receptor binding;GO:0008022 protein C-terminus binding	Disease related genes; Predicted intracellular proteins	Cytosol (Enhanced)			0
6152	RL24_HUMAN	0	1	1	1	RPL24	ribosomal protein L24	GO:1902626 assembly of large subunit precursor of preribosome;GO:0021554 optic nerve development;GO:0031290 retinal ganglion cell axon guidance	GO:0042788 polysomal ribosome;GO:0022625 cytosolic large ribosomal subunit;GO:0005844 polysome	GO:0003735 structural constituent of ribosome;GO:0045296 cadherin binding;GO:0050839 cell adhesion molecule binding	Ribosomal proteins; Predicted intracellular proteins	Cytosol;Endoplasmic reticulum (Enhanced)		(hsa03010)Ribosome; (ko03010)Ribosome	0
63929	XPP3_HUMAN	1	0	1	1	XPNPEP3	X-prolyl aminopeptidase 3	GO:0003094 glomerular filtration;GO:0097205 renal filtration;GO:0003014 renal system process	GO:0005739 mitochondrion;GO:0005829 cytosol;GO:0044444 cytoplasmic part	GO:0070006 metalloaminopeptidase activity;GO:0004177 aminopeptidase activity;GO:0030145 manganese ion binding	Peptidases:Metallopeptidases; ENZYME proteins:Hydrolases; Disease related genes; Enzymes; Potential drug targets; Predicted intracellular proteins	Mitochondria (Supported); Additional: Cytosol			0
23435	TADBP_HUMAN	1	0	1	1	TARDBP	TAR DNA binding protein	GO:0071765 nuclear inner membrane organization;GO:0071763 nuclear membrane organization;GO:0043922 negative regulation by host of viral transcription	GO:0035061 interchromatin granule;GO:0005726 perichromatin fibrils;GO:0010494 cytoplasmic stress granule	GO:0097157 pre-mRNA intronic binding;GO:0036002 pre-mRNA binding;GO:0003730 mRNA 3'-UTR binding	Disease related genes; Predicted intracellular proteins	Nucleoplasm (Enhanced)			0
9092	SNUT1_HUMAN	1	0	1	1	SART1	spliceosome associated factor 1, recruiter of U4/U6.U5 tri-snRNP	GO:0000481 maturation of 5S rRNA;GO:0045585 positive regulation of cytotoxic T cell differentiation;GO:0045583 regulation of cytotoxic T cell differentiation	GO:0046540 U4/U6 x U5 tri-snRNP complex;GO:0097526 spliceosomal tri-snRNP complex;GO:0071005 U2-type precatalytic spliceosome	GO:0003723 RNA binding;GO:0003676 nucleic acid binding;GO:1901363 heterocyclic compound binding	Predicted intracellular proteins; Cancer-related genes:Candidate cancer biomarkers	Nuclear speckles (Enhanced); Additional: Golgi apparatus		(hsa03040)Spliceosome; (ko03040)Spliceosome	0
6160	RL31_HUMAN	1	0	1	1	RPL31	ribosomal protein L31	GO:0002181 cytoplasmic translation;GO:0006614 SRP-dependent cotranslational protein targeting to membrane;GO:0006613 cotranslational protein targeting to membrane	GO:0042788 polysomal ribosome;GO:0022625 cytosolic large ribosomal subunit;GO:0005844 polysome	GO:0003735 structural constituent of ribosome;GO:0005198 structural molecule activity;GO:0003723 RNA binding	Ribosomal proteins; Predicted intracellular proteins			(hsa03010)Ribosome; (ko03010)Ribosome	0
4628	MYH10_HUMAN	1	0	1	1	MYH10	myosin heavy chain 10	GO:0098885 modification of postsynaptic actin cytoskeleton;GO:0099010 modification of postsynaptic structure;GO:0099563 modification of synaptic structure	GO:0097513 myosin II filament;GO:0032982 myosin filament;GO:0016460 myosin II complex	GO:0035613 RNA stem-loop binding;GO:0030898 actin-dependent ATPase activity;GO:0048027 mRNA 5'-UTR binding	Disease related genes; Predicted intracellular proteins	Actin filaments (Supported); Additional: Cytosol;Mitochondria		(ko05132)Salmonella infection; (hsa05132)Salmonella infection; (ko04530)Tight junction	0
55421	NCBP3_HUMAN	1	0	1	1	NCBP3	nuclear cap binding subunit 3	GO:0006370 7-methylguanosine mRNA capping;GO:0009452 7-methylguanosine RNA capping;GO:0036260 RNA capping	GO:0034518 RNA cap binding complex;GO:0016607 nuclear speck;GO:0016604 nuclear body	GO:0000340 RNA 7-methylguanosine cap binding;GO:0000339 RNA cap binding;GO:0003729 mRNA binding	Predicted intracellular proteins	Nuclear speckles (Approved)			0
6231	RS26_HUMAN	1	0	1	1	RPS26	ribosomal protein S26	GO:0033119 negative regulation of RNA splicing;GO:0002181 cytoplasmic translation;GO:0006614 SRP-dependent cotranslational protein targeting to membrane	GO:0098556 cytoplasmic side of rough endoplasmic reticulum membrane;GO:0098554 cytoplasmic side of endoplasmic reticulum membrane;GO:0030867 rough endoplasmic reticulum membrane	GO:0003735 structural constituent of ribosome;GO:0045296 cadherin binding;GO:0050839 cell adhesion molecule binding	Disease related genes; Ribosomal proteins; Predicted intracellular proteins	Cytosol;Endoplasmic reticulum (Enhanced); Additional: Nucleoli		(hsa03010)Ribosome; (ko03010)Ribosome	0
170506	DHX36_HUMAN	1	0	1	1	DHX36	DEAH-box helicase 36	GO:1902064 regulation of transcription from RNA polymerase II promoter involved in spermatogenesis;GO:1904580 regulation of intracellular mRNA localization;GO:1904582 positive regulation of intracellular mRNA localization	GO:0010494 cytoplasmic stress granule;GO:0043204 perikaryon;GO:0000781 chromosome, telomeric region	GO:0002151 G-quadruplex RNA binding;GO:0070883 pre-miRNA binding;GO:0051880 G-quadruplex DNA binding	Enzymes; Predicted intracellular proteins; ENZYME proteins:Hydrolases	Cytosol (Supported); Additional: Nucleoplasm		(ko03018)RNA degradation; (hsa03018)RNA degradation	0
6727	SRP14_HUMAN	1	0	1	1	SRP14	signal recognition particle 14	GO:0006614 SRP-dependent cotranslational protein targeting to membrane;GO:0006613 cotranslational protein targeting to membrane;GO:0045047 protein targeting to ER	GO:0005786 signal recognition particle, endoplasmic reticulum targeting;GO:0048500 signal recognition particle;GO:1904813 ficolin-1-rich granule lumen	GO:0030942 endoplasmic reticulum signal peptide binding;GO:0008312 7S RNA binding;GO:0005048 signal sequence binding	Transporters:Primary Active Transporters; Predicted intracellular proteins	Nucleoli (Approved); Additional: Nucleoplasm		(hsa03060)Protein export; (ko03060)Protein export	0
10399	RACK1_HUMAN	0	1	1	1	RACK1	receptor for activated C kinase 1	GO:0042998 positive regulation of Golgi to plasma membrane protein transport;GO:0072344 rescue of stalled ribosome;GO:0051343 positive regulation of cyclic-nucleotide phosphodiesterase activity	GO:1990630 IRE1-RACK1-PP2A complex;GO:0001891 phagocytic cup;GO:0015935 small ribosomal subunit	GO:0030292 protein tyrosine kinase inhibitor activity;GO:0051434 BH3 domain binding;GO:0051400 BH domain binding	Ribosomal proteins; Predicted intracellular proteins	Cytosol;Nucleoplasm (Supported)	(M180)PID HIF1A PATHWAY; (M125)PID IGF1 PATHWAY; (M240)PID SYNDECAN 2 PATHWAY	(ko05162)Measles; (hsa05162)Measles	0
4637	MYL6_HUMAN	1	0	1	1	MYL6	myosin light chain 6	GO:0030049 muscle filament sliding;GO:0033275 actin-myosin filament sliding;GO:0070252 actin-mediated cell contraction	GO:0016461 unconventional myosin complex;GO:0016459 myosin complex;GO:0005903 brush border	GO:0030898 actin-dependent ATPase activity;GO:0008307 structural constituent of muscle;GO:0003774 motor activity	Predicted intracellular proteins			(ko04270)Vascular smooth muscle contraction; (hsa04270)Vascular smooth muscle contraction; (ko04921)Oxytocin signaling pathway	0
51602	NOP58_HUMAN	1	0	1	1	NOP58	NOP58 ribonucleoprotein	GO:0048254 snoRNA localization;GO:0006364 rRNA processing;GO:0006403 RNA localization	GO:0031428 box C/D snoRNP complex;GO:0070761 pre-snoRNP complex;GO:0005732 small nucleolar ribonucleoprotein complex	GO:0001094 TFIID-class transcription factor complex binding;GO:0001091 RNA polymerase II basal transcription factor binding;GO:0030515 snoRNA binding	Predicted intracellular proteins	Nucleoli fibrillar center (Enhanced); Additional: Nucleoplasm		(ko03008)Ribosome biogenesis in eukaryotes; (hsa03008)Ribosome biogenesis in eukaryotes	0
9513	FXR2_HUMAN	1	0	1	1	FXR2	FMR1 autosomal homolog 2	GO:0051489 regulation of filopodium assembly;GO:0000381 regulation of alternative mRNA splicing, via spliceosome;GO:0046847 filopodium assembly	GO:1902737 dendritic filopodium;GO:0044326 dendritic spine neck;GO:0022625 cytosolic large ribosomal subunit	GO:0045182 translation regulator activity;GO:0003730 mRNA 3'-UTR binding;GO:0046982 protein heterodimerization activity	Predicted intracellular proteins	Cytosol (Supported)		(ko03013)RNA transport; (hsa03013)RNA transport	0
6161	RL32_HUMAN	0	1	1	1	RPL32	ribosomal protein L32	GO:0002181 cytoplasmic translation;GO:0006614 SRP-dependent cotranslational protein targeting to membrane;GO:0006613 cotranslational protein targeting to membrane	GO:0042788 polysomal ribosome;GO:0022625 cytosolic large ribosomal subunit;GO:0005844 polysome	GO:0003735 structural constituent of ribosome;GO:0005198 structural molecule activity;GO:0003723 RNA binding	Ribosomal proteins; Predicted intracellular proteins	Cytosol;Endoplasmic reticulum (Approved)		(hsa03010)Ribosome; (ko03010)Ribosome	0
6228	RS23_HUMAN	0	1	1	1	RPS23	ribosomal protein S23	GO:1990145 maintenance of translational fidelity;GO:0034063 stress granule assembly;GO:0002181 cytoplasmic translation	GO:0042788 polysomal ribosome;GO:0022627 cytosolic small ribosomal subunit;GO:0005844 polysome	GO:0003735 structural constituent of ribosome;GO:0005198 structural molecule activity;GO:0003723 RNA binding	Disease related genes; Ribosomal proteins; Predicted intracellular proteins	Cytosol;Endoplasmic reticulum (Enhanced)		(hsa03010)Ribosome; (ko03010)Ribosome	0
23521	RL13A_HUMAN	0	1	1	1	RPL13A	ribosomal protein L13a	GO:1901193 regulation of formation of translation preinitiation complex;GO:1901194 negative regulation of formation of translation preinitiation complex;GO:1904689 negative regulation of cytoplasmic translational initiation	GO:0097452 GAIT complex;GO:0022625 cytosolic large ribosomal subunit;GO:0022626 cytosolic ribosome	GO:0003735 structural constituent of ribosome;GO:0003729 mRNA binding;GO:0005198 structural molecule activity	Ribosomal proteins; Predicted intracellular proteins	Cytosol;Nucleoli (Approved)	(M5493)WNT SIGNALING	(hsa03010)Ribosome; (ko03010)Ribosome	0
9939	RBM8A_HUMAN	0	0	1	1	RBM8A	RNA binding motif protein 8A	GO:0000381 regulation of alternative mRNA splicing, via spliceosome;GO:0000380 alternative mRNA splicing, via spliceosome;GO:0031124 mRNA 3'-end processing	GO:0071006 U2-type catalytic step 1 spliceosome;GO:0071012 catalytic step 1 spliceosome;GO:0035145 exon-exon junction complex	GO:0003729 mRNA binding;GO:0003723 RNA binding;GO:0003676 nucleic acid binding	Transporters:Primary Active Transporters; Predicted intracellular proteins	Nuclear speckles (Supported)		(ko03015)mRNA surveillance pathway; (hsa03015)mRNA surveillance pathway; (hsa03040)Spliceosome	0
6223	RS19_HUMAN	0	1	0	1	RPS19	ribosomal protein S19	GO:0060265 positive regulation of respiratory burst involved in inflammatory response;GO:0060266 negative regulation of respiratory burst involved in inflammatory response;GO:0060268 negative regulation of respiratory burst	GO:0022627 cytosolic small ribosomal subunit;GO:0015935 small ribosomal subunit;GO:0022626 cytosolic ribosome	GO:0017134 fibroblast growth factor binding;GO:0019838 growth factor binding;GO:0003735 structural constituent of ribosome	Disease related genes; Ribosomal proteins; Predicted intracellular proteins	Nucleoplasm (Supported)		(hsa03010)Ribosome; (ko03010)Ribosome	0
64783	RBM15_HUMAN	0	0	1	1	RBM15	RNA binding motif protein 15	GO:0038163 thrombopoietin-mediated signaling pathway;GO:0009048 dosage compensation by inactivation of X chromosome;GO:0007549 dosage compensation	GO:0036396 RNA N6-methyladenosine methyltransferase complex;GO:0045293 mRNA editing complex;GO:0034708 methyltransferase complex	GO:0003729 mRNA binding;GO:0003723 RNA binding;GO:0003676 nucleic acid binding	Cancer-related genes; Disease related genes; Predicted intracellular proteins	Nucleoplasm (Enhanced)			0
6154	RL26_HUMAN	0	0	1	1	RPL26	ribosomal protein L26	GO:1902167 positive regulation of intrinsic apoptotic signaling pathway in response to DNA damage by p53 class mediator;GO:1904803 regulation of translation involved in cellular response to UV;GO:1902162 regulation of DNA damage response, signal transduction by p53 class mediator resulting in transcription of p21 class mediator	GO:0022625 cytosolic large ribosomal subunit;GO:0022626 cytosolic ribosome;GO:0015934 large ribosomal subunit	GO:0048027 mRNA 5'-UTR binding;GO:0003735 structural constituent of ribosome;GO:0003729 mRNA binding	Disease related genes; Ribosomal proteins; Predicted intracellular proteins	Cytosol;Endoplasmic reticulum (Supported); Additional: Nucleoli		(hsa03010)Ribosome; (ko03010)Ribosome	0
27339	PRP19_HUMAN	0	0	1	1	PRPF19	pre-mRNA processing factor 19	GO:0000349 generation of catalytic spliceosome for first transesterification step;GO:0000393 spliceosomal conformational changes to generate catalytic conformation;GO:0048711 positive regulation of astrocyte differentiation	GO:0071006 U2-type catalytic step 1 spliceosome;GO:0071012 catalytic step 1 spliceosome;GO:0000974 Prp19 complex	GO:0034450 ubiquitin-ubiquitin ligase activity;GO:0061630 ubiquitin protein ligase activity;GO:0061659 ubiquitin-like protein ligase activity	ENZYME proteins:Transferases; Enzymes; Predicted intracellular proteins	Nuclear speckles (Enhanced)		(hsa03040)Spliceosome; (hsa04120)Ubiquitin mediated proteolysis; (ko03040)Spliceosome	0
6434	TRA2B_HUMAN	0	0	1	1	TRA2B	transformer 2 beta homolog	GO:0021796 cerebral cortex regionalization;GO:0021978 telencephalon regionalization;GO:1990403 embryonic brain development	GO:0005637 nuclear inner membrane;GO:0005681 spliceosomal complex;GO:0031965 nuclear membrane	GO:0036002 pre-mRNA binding;GO:0003729 mRNA binding;GO:0019904 protein domain specific binding	Predicted intracellular proteins	Nucleoplasm (Enhanced); Additional: Cytosol		(hsa03040)Spliceosome; (ko03040)Spliceosome	0
9100	UBP10_HUMAN	0	0	1	1	USP10	ubiquitin specific peptidase 10	GO:0019985 translesion synthesis;GO:0043124 negative regulation of I-kappaB kinase/NF-kappaB signaling;GO:0006301 postreplication repair	GO:0045111 intermediate filament cytoskeleton;GO:0005769 early endosome;GO:0005768 endosome	GO:0002039 p53 binding;GO:0004197 cysteine-type endopeptidase activity;GO:0004843 thiol-dependent ubiquitin-specific protease activity	Peptidases:Cysteine-type peptidases; Enzymes; Predicted intracellular proteins; ENZYME proteins:Hydrolases	Cytosol (Supported); Additional: Nucleoplasm			0
22916	NCBP2_HUMAN	0	0	1	1	NCBP2	nuclear cap binding protein subunit 2	GO:0006408 snRNA export from nucleus;GO:0051030 snRNA transport;GO:0046833 positive regulation of RNA export from nucleus	GO:0005846 nuclear cap binding complex;GO:0005845 mRNA cap binding complex;GO:0034518 RNA cap binding complex	GO:0000340 RNA 7-methylguanosine cap binding;GO:0000339 RNA cap binding;GO:0017069 snRNA binding	Predicted intracellular proteins; Transporters	Nucleoplasm (Enhanced)		(ko03015)mRNA surveillance pathway; (hsa03015)mRNA surveillance pathway; (hsa03040)Spliceosome	0
26528	DAZP1_HUMAN	0	0	1	1	DAZAP1	DAZ associated protein 1	GO:0048026 positive regulation of mRNA splicing, via spliceosome;GO:0001893 maternal placenta development;GO:0050685 positive regulation of mRNA processing	GO:1990904 ribonucleoprotein complex;GO:0005654 nucleoplasm;GO:0031981 nuclear lumen	GO:0034046 poly(G) binding;GO:0035613 RNA stem-loop binding;GO:0008266 poly(U) RNA binding	Predicted intracellular proteins	Nucleoplasm (Enhanced); Additional: Cytosol		(ko03015)mRNA surveillance pathway; (hsa03015)mRNA surveillance pathway	0
5976	RENT1_HUMAN	0	0	1	1	UPF1	UPF1 RNA helicase and ATPase	GO:0000294 nuclear-transcribed mRNA catabolic process, endonucleolytic cleavage-dependent decay;GO:0006449 regulation of translational termination;GO:0071044 histone mRNA catabolic process	GO:0044530 supraspliceosomal complex;GO:0035145 exon-exon junction complex;GO:0000932 P-body	GO:0042162 telomeric DNA binding;GO:0003724 RNA helicase activity;GO:0004386 helicase activity	Predicted intracellular proteins	Nucleoplasm (Supported)		(ko03015)mRNA surveillance pathway; (hsa03015)mRNA surveillance pathway; (ko03013)RNA transport	0
10971	1433T_HUMAN	0	0	1	1	YWHAQ	tyrosine 3-monooxygenase/tryptophan 5-monooxygenase activation protein theta	GO:1900739 regulation of protein insertion into mitochondrial membrane involved in apoptotic signaling pathway;GO:1900740 positive regulation of protein insertion into mitochondrial membrane involved in apoptotic signaling pathway;GO:0001844 protein insertion into mitochondrial membrane involved in apoptotic signaling pathway	GO:0005925 focal adhesion;GO:0005924 cell-substrate adherens junction;GO:0030055 cell-substrate junction	GO:0071889 14-3-3 protein binding;GO:0047485 protein N-terminus binding;GO:0044325 ion channel binding	Predicted intracellular proteins	Cytosol (Supported); Additional: Nucleoli rim;Nucleoplasm	(M199)PID P38 MK2 PATHWAY; (M247)PID INSULIN GLUCOSE PATHWAY; (M249)PID PI3KCI AKT PATHWAY	(ko05130)Pathogenic Escherichia coli infection; (hsa05130)Pathogenic Escherichia coli infection; (ko04114)Oocyte meiosis	0
6184	RPN1_HUMAN	0	0	1	1	RPN1	ribophorin I	GO:0018279 protein N-linked glycosylation via asparagine;GO:0018196 peptidyl-asparagine modification;GO:0006487 protein N-linked glycosylation	GO:0008250 oligosaccharyltransferase complex;GO:0005791 rough endoplasmic reticulum;GO:0042470 melanosome	GO:0004579 dolichyl-diphosphooligosaccharide-protein glycotransferase activity;GO:0004576 oligosaccharyl transferase activity;GO:0016758 transferase activity, transferring hexosyl groups	Cancer-related genes	Endoplasmic reticulum (Enhanced); Additional: Cytosol		(hsa)N-glycosylation by oligosaccharyltransferase; (M00072)N-glycosylation by oligosaccharyltransferase; (ko00510)N-Glycan biosynthesis	0
6201	RS7_HUMAN	0	0	1	1	RPS7	ribosomal protein S7	GO:1902255 positive regulation of intrinsic apoptotic signaling pathway by p53 class mediator;GO:1904667 negative regulation of ubiquitin protein ligase activity;GO:0051444 negative regulation of ubiquitin-protein transferase activity	GO:0032040 small-subunit processome;GO:0022627 cytosolic small ribosomal subunit;GO:0015935 small ribosomal subunit	GO:1990948 ubiquitin ligase inhibitor activity;GO:0055105 ubiquitin-protein transferase inhibitor activity;GO:0055106 ubiquitin-protein transferase regulator activity	Disease related genes; Ribosomal proteins; Predicted intracellular proteins	Cytosol;Endoplasmic reticulum (Approved)		(hsa03010)Ribosome; (ko03010)Ribosome	0
10291	SF3A1_HUMAN	1	0	0	1	SF3A1	splicing factor 3a subunit 1	GO:1903241 U2-type prespliceosome assembly;GO:0000389 mRNA 3'-splice site recognition;GO:0006376 mRNA splice site selection	GO:0071004 U2-type prespliceosome;GO:0071010 prespliceosome;GO:0005686 U2 snRNP	GO:0003723 RNA binding;GO:0003676 nucleic acid binding;GO:1901363 heterocyclic compound binding	Predicted intracellular proteins	Nuclear speckles;Nucleoplasm (Enhanced)		(hsa03040)Spliceosome; (ko03040)Spliceosome	0
476	AT1A1_HUMAN	0	0	1	1	ATP1A1	ATPase Na+/K+ transporting subunit alpha 1	GO:0031944 negative regulation of glucocorticoid metabolic process;GO:0031947 negative regulation of glucocorticoid biosynthetic process;GO:0090032 negative regulation of steroid hormone biosynthetic process	GO:0060342 photoreceptor inner segment membrane;GO:0005890 sodium:potassium-exchanging ATPase complex;GO:0090533 cation-transporting ATPase complex	GO:0005391 sodium:potassium-exchanging ATPase activity;GO:1990239 steroid hormone binding;GO:0008556 potassium-transporting ATPase activity	ENZYME proteins:Hydrolases; Enzymes; FDA approved drug targets:Small molecule drugs; Transporters:Primary Active Transporters; Cancer-related genes			(ko04964)Proximal tubule bicarbonate reclamation; (hsa04964)Proximal tubule bicarbonate reclamation; (ko04960)Aldosterone-regulated sodium reabsorption	0
8575	PRKRA_HUMAN	0	0	1	1	PRKRA	protein activator of interferon induced protein kinase EIF2AK2	GO:0042473 outer ear morphogenesis;GO:0030422 production of siRNA involved in RNA interference;GO:0031054 pre-miRNA processing	GO:0070578 RISC-loading complex;GO:1902555 endoribonuclease complex;GO:1905348 endonuclease complex	GO:0070883 pre-miRNA binding;GO:0003725 double-stranded RNA binding;GO:0008047 enzyme activator activity	Disease related genes; Predicted intracellular proteins	Cytosol (Supported); Additional: Nucleoplasm	(M144)PID CERAMIDE PATHWAY		0
55131	RBM28_HUMAN	0	0	1	1	RBM28	RNA binding motif protein 28	GO:0008380 RNA splicing;GO:0006397 mRNA processing;GO:0016071 mRNA metabolic process	GO:0005681 spliceosomal complex;GO:1990904 ribonucleoprotein complex;GO:0005730 nucleolus	GO:0003723 RNA binding;GO:0003676 nucleic acid binding;GO:1901363 heterocyclic compound binding	Disease related genes; Predicted intracellular proteins	Nucleoli (Supported)		(ko03008)Ribosome biogenesis in eukaryotes; (hsa03008)Ribosome biogenesis in eukaryotes	0
6627	RU2A_HUMAN	0	0	1	1	SNRPA1	small nuclear ribonucleoprotein polypeptide A'	GO:0035722 interleukin-12-mediated signaling pathway;GO:0071349 cellular response to interleukin-12;GO:0070671 response to interleukin-12	GO:0005686 U2 snRNP;GO:0071007 U2-type catalytic step 2 spliceosome;GO:0071005 U2-type precatalytic spliceosome	GO:0030620 U2 snRNA binding;GO:0017069 snRNA binding;GO:0003723 RNA binding	Predicted intracellular proteins	Nucleoplasm (Supported); Additional: Nuclear bodies;Nuclear speckles		(hsa03040)Spliceosome; (ko03040)Spliceosome	0
1615	SYDC_HUMAN	0	0	1	1	DARS1	aspartyl-tRNA synthetase 1	GO:0006422 aspartyl-tRNA aminoacylation;GO:0006418 tRNA aminoacylation for protein translation;GO:0043039 tRNA aminoacylation	GO:0017101 aminoacyl-tRNA synthetase multienzyme complex;GO:0045202 synapse;GO:0070062 extracellular exosome	GO:0004815 aspartate-tRNA ligase activity;GO:0004046 aminoacylase activity;GO:0004812 aminoacyl-tRNA ligase activity	Disease related genes; Enzymes; ENZYME proteins:Ligase; Potential drug targets; Predicted intracellular proteins	Cytosol (Enhanced)		(ko00970)Aminoacyl-tRNA biosynthesis; (hsa00970)Aminoacyl-tRNA biosynthesis	0
2896	GRN_HUMAN	1	0	0	1	GRN	granulin precursor	GO:1905673 positive regulation of lysosome organization;GO:0002265 astrocyte activation involved in immune response;GO:1902564 negative regulation of neutrophil activation	GO:0035578 azurophil granule lumen;GO:0005766 primary lysosome;GO:0042582 azurophil granule	GO:0051087 chaperone binding;GO:0008083 growth factor activity;GO:0005125 cytokine activity	Disease related genes; Predicted secreted proteins; Predicted intracellular proteins	Lysosomes (Enhanced); Additional: Endosomes			0
5411	PININ_HUMAN	1	0	0	1	PNN	pinin, desmosome associated protein	GO:0000377 RNA splicing, via transesterification reactions with bulged adenosine as nucleophile;GO:0000398 mRNA splicing, via spliceosome;GO:0000375 RNA splicing, via transesterification reactions	GO:0035145 exon-exon junction complex;GO:0030057 desmosome;GO:0071013 catalytic step 2 spliceosome	GO:0005198 structural molecule activity;GO:0003723 RNA binding;GO:0003677 DNA binding	Transporters:Primary Active Transporters; Predicted intracellular proteins	Nuclear speckles (Supported)		(ko03015)mRNA surveillance pathway; (hsa03015)mRNA surveillance pathway; (ko03013)RNA transport	0
10627	ML12A_HUMAN	1	0	0	1	MYL12A	myosin light chain 12A	GO:0070527 platelet aggregation;GO:0034109 homotypic cell-cell adhesion;GO:0030168 platelet activation	GO:0016459 myosin complex;GO:0015629 actin cytoskeleton;GO:0044430 cytoskeletal part	GO:0005509 calcium ion binding;GO:0046872 metal ion binding;GO:0043169 cation binding	Predicted intracellular proteins	Nucleoli fibrillar center;Nucleoplasm (Approved)		(ko04670)Leukocyte transendothelial migration; (hsa04670)Leukocyte transendothelial migration; (hsa04611)Platelet activation	0
58517	RBM25_HUMAN	1	0	0	1	RBM25	RNA binding motif protein 25	GO:0000381 regulation of alternative mRNA splicing, via spliceosome;GO:0000380 alternative mRNA splicing, via spliceosome;GO:0048024 regulation of mRNA splicing, via spliceosome	GO:0016607 nuclear speck;GO:0016604 nuclear body;GO:0044451 nucleoplasm part	GO:0003729 mRNA binding;GO:0003723 RNA binding;GO:0003676 nucleic acid binding	Predicted intracellular proteins	Nuclear speckles (Enhanced)		(hsa03040)Spliceosome; (ko03040)Spliceosome	0
1213	CLH1_HUMAN	1	0	0	1	CLTC	clathrin heavy chain	GO:1900126 negative regulation of hyaluronan biosynthetic process;GO:0150093 amyloid-beta clearance by transcytosis;GO:1900125 regulation of hyaluronan biosynthetic process	GO:0071439 clathrin complex;GO:0030130 clathrin coat of trans-Golgi network vesicle;GO:1990498 mitotic spindle microtubule	GO:0032051 clathrin light chain binding;GO:1990381 ubiquitin-specific protease binding;GO:0050750 low-density lipoprotein particle receptor binding	Cancer-related genes:Mutational cancer driver genes; Predicted intracellular proteins	Endosomes;Lysosomes;Vesicles (Enhanced); Additional: Cytosol;Mitotic spindle	(M94)PID FAS PATHWAY; (M67)PID ARF6 TRAFFICKING PATHWAY	(ko04961)Endocrine and other factor-regulated calcium reabsorption; (hsa04961)Endocrine and other factor-regulated calcium reabsorption; (ko04721)Synaptic vesicle cycle	0
293	ADT3_HUMAN	0	1	0	1	SLC25A6	solute carrier family 25 member 6	GO:0140021 mitochondrial ADP transmembrane transport;GO:1990544 mitochondrial ATP transmembrane transport;GO:0015866 ADP transport	GO:0005744 TIM23 mitochondrial import inner membrane translocase complex;GO:0098800 inner mitochondrial membrane protein complex;GO:0044455 mitochondrial membrane part	GO:0005471 ATP:ADP antiporter activity;GO:0015217 ADP transmembrane transporter activity;GO:0005347 ATP transmembrane transporter activity	Transporters:Electrochemical Potential-driven transporters; FDA approved drug targets:Small molecule drugs	Mitochondria (Supported)		(ko04022)cGMP-PKG signaling pathway; (hsa04217)necroptosis; (ko05164)Influenza A	0
23603	COR1C_HUMAN	0	0	1	1	CORO1C	coronin 1C	GO:0097750 endosome membrane tubulation;GO:0097749 membrane tubulation;GO:2000394 positive regulation of lamellipodium morphogenesis	GO:0016600 flotillin complex;GO:0016328 lateral plasma membrane;GO:0005901 caveola	GO:0031267 small GTPase binding;GO:0051015 actin filament binding;GO:0051020 GTPase binding	Predicted intracellular proteins				0
10772	SRS10_HUMAN	1	0	0	1	SRSF10	serine and arginine rich splicing factor 10	GO:0048025 negative regulation of mRNA splicing, via spliceosome;GO:0033119 negative regulation of RNA splicing;GO:0000244 spliceosomal tri-snRNP complex assembly	GO:0016607 nuclear speck;GO:0016604 nuclear body;GO:0044451 nucleoplasm part	GO:0050733 RS domain binding;GO:0051082 unfolded protein binding;GO:0019904 protein domain specific binding	Predicted intracellular proteins	Nucleoplasm (Supported)		(hsa03040)Spliceosome; (ko03040)Spliceosome	0
79228	THOC6_HUMAN	0	0	1	1	THOC6	THO complex 6	GO:0046784 viral mRNA export from host cell nucleus;GO:0044417 translocation of molecules into host;GO:0051836 translocation of molecules into other organism involved in symbiotic interaction	GO:0000347 THO complex;GO:0000445 THO complex part of transcription export complex;GO:0000346 transcription export complex	GO:0003723 RNA binding;GO:0003676 nucleic acid binding;GO:1901363 heterocyclic compound binding	Disease related genes; Predicted intracellular proteins	Nuclear speckles;Nucleoplasm (Supported)		(ko03013)RNA transport; (hsa03013)RNA transport	0
9908	G3BP2_HUMAN	1	0	0	1	G3BP2	G3BP stress granule assembly factor 2	GO:0062029 positive regulation of stress granule assembly;GO:0062028 regulation of stress granule assembly;GO:0007253 cytoplasmic sequestering of NF-kappaB	GO:0010494 cytoplasmic stress granule;GO:0036464 cytoplasmic ribonucleoprotein granule;GO:0035770 ribonucleoprotein granule	GO:0030159 receptor signaling complex scaffold activity;GO:0032947 protein-containing complex scaffold activity;GO:0003729 mRNA binding	Predicted intracellular proteins	Cytosol (Enhanced)			0
7311	RL40_HUMAN	1	0	1	0	UBA52	ubiquitin A-52 residue ribosomal protein fusion product 1	GO:0042276 error-prone translesion synthesis;GO:0000717 nucleotide-excision repair, DNA duplex unwinding;GO:0070987 error-free translesion synthesis	GO:0022627 cytosolic small ribosomal subunit;GO:0018995 host;GO:0043657 host cell	GO:0031386 protein tag;GO:0003735 structural constituent of ribosome;GO:0031625 ubiquitin protein ligase binding	Ribosomal proteins; Predicted intracellular proteins	Cytosol;Endoplasmic reticulum (Approved); Additional: Nucleoplasm;Plasma membrane		(hsa03010)Ribosome; (ko03010)Ribosome	0
873	CBR1_HUMAN	0	0	1	1	CBR1	carbonyl reductase 1	GO:0042373 vitamin K metabolic process;GO:0019371 cyclooxygenase pathway;GO:0001516 prostaglandin biosynthetic process	GO:0070062 extracellular exosome;GO:1903561 extracellular vesicle;GO:0043230 extracellular organelle	GO:0047021 15-hydroxyprostaglandin dehydrogenase (NADP+) activity;GO:0050221 prostaglandin-E2 9-reductase activity;GO:0047020 15-hydroxyprostaglandin-D dehydrogenase (NADP+) activity	Enzymes; ENZYME proteins:Oxidoreductases; Predicted intracellular proteins	Nucleoplasm (Approved); Additional: Cytosol		(hsa00790)Folate biosynthesis; (hsa00590)Arachidonic acid metabolism; (ko00980)Metabolism of xenobiotics by cytochrome P450	0
5645	TRY2_HUMAN	0	0	1	1	PRSS2	serine protease 2	GO:0030574 collagen catabolic process;GO:0022617 extracellular matrix disassembly;GO:0032963 collagen metabolic process	GO:0035578 azurophil granule lumen;GO:0005766 primary lysosome;GO:0042582 azurophil granule	GO:0004252 serine-type endopeptidase activity;GO:0008236 serine-type peptidase activity;GO:0017171 serine hydrolase activity	Peptidases:Serine-type peptidases; Enzymes; Predicted secreted proteins; ENZYME proteins:Hydrolases	Vesicles (Approved); Additional: Endoplasmic reticulum	(M3468)NABA ECM REGULATORS; (M5885)NABA MATRISOME ASSOCIATED; (M5889)NABA MATRISOME	(ko04974)Protein digestion and absorption; (hsa04974)Protein digestion and absorption; (ko04972)Pancreatic secretion	0
6155	RL27_HUMAN	0	0	1	1	RPL27	ribosomal protein L27	GO:0006614 SRP-dependent cotranslational protein targeting to membrane;GO:0006613 cotranslational protein targeting to membrane;GO:0045047 protein targeting to ER	GO:0098556 cytoplasmic side of rough endoplasmic reticulum membrane;GO:0098554 cytoplasmic side of endoplasmic reticulum membrane;GO:0030867 rough endoplasmic reticulum membrane	GO:0003735 structural constituent of ribosome;GO:0005198 structural molecule activity;GO:0003723 RNA binding	Predicted intracellular proteins; Disease related genes; Ribosomal proteins; Cancer-related genes:Candidate cancer biomarkers	Nucleoli (Enhanced); Additional: Nucleoplasm		(hsa03010)Ribosome; (ko03010)Ribosome	0
26064	RAI14_HUMAN	0	0	1	1	RAI14	retinoic acid induced 14	GO:0007283 spermatogenesis;GO:0048232 male gamete generation;GO:0007276 gamete generation	GO:0001650 fibrillar center;GO:0044452 nucleolar part;GO:0005938 cell cortex	GO:0003779 actin binding;GO:0008092 cytoskeletal protein binding;GO:0005515 protein binding	Predicted intracellular proteins	Nucleoplasm (Supported); Additional: Actin filaments;Cytosol			0
7515	XRCC1_HUMAN	1	0	0	1	XRCC1	X-ray repair cross complementing 1	GO:1904877 positive regulation of DNA ligase activity;GO:1903518 positive regulation of single strand break repair;GO:1904875 regulation of DNA ligase activity	GO:0070522 ERCC4-ERCC1 complex;GO:0000109 nucleotide-excision repair complex;GO:1990391 DNA repair complex	GO:1990599 3' overhang single-stranded DNA endodeoxyribonuclease activity;GO:0000014 single-stranded DNA endodeoxyribonuclease activity;GO:0032356 oxidized DNA binding	Predicted intracellular proteins; Disease related genes; Cancer-related genes:Candidate cancer biomarkers	Nucleoplasm (Enhanced)	(M176)PID FOXM1 PATHWAY; (M40)PID E2F PATHWAY	(ko03410)Base excision repair; (hsa03410)Base excision repair	0
26354	GNL3_HUMAN	0	0	1	1	GNL3	G protein nucleolar 3	GO:1904816 positive regulation of protein localization to chromosome, telomeric region;GO:0033235 positive regulation of protein sumoylation;GO:1904814 regulation of protein localization to chromosome, telomeric region	GO:0030496 midbody;GO:0016604 nuclear body;GO:0044451 nucleoplasm part	GO:0048027 mRNA 5'-UTR binding;GO:0005525 GTP binding;GO:0032550 purine ribonucleoside binding	Predicted intracellular proteins	Nucleoli rim (Enhanced); Additional: Mitotic chromosome;Nuclear bodies		(ko03008)Ribosome biogenesis in eukaryotes; (hsa03008)Ribosome biogenesis in eukaryotes	0
9987	HNRDL_HUMAN	0	1	0	1	HNRNPDL	heterogeneous nuclear ribonucleoprotein D like	GO:0035722 interleukin-12-mediated signaling pathway;GO:0071349 cellular response to interleukin-12;GO:0070671 response to interleukin-12	GO:0005654 nucleoplasm;GO:0031981 nuclear lumen;GO:0005829 cytosol	GO:0034046 poly(G) binding;GO:0008143 poly(A) binding;GO:0070717 poly-purine tract binding	Disease related genes; Predicted intracellular proteins	Nucleoplasm (Enhanced)			0
23107	RT27_HUMAN	0	0	1	1	MRPS27	mitochondrial ribosomal protein S27	GO:0070131 positive regulation of mitochondrial translation;GO:0070129 regulation of mitochondrial translation;GO:0070125 mitochondrial translational elongation	GO:0000314 organellar small ribosomal subunit;GO:0005763 mitochondrial small ribosomal subunit;GO:0015935 small ribosomal subunit	GO:0097177 mitochondrial ribosome binding;GO:0043022 ribosome binding;GO:0019843 rRNA binding	Ribosomal proteins; Predicted intracellular proteins	Mitochondria (Supported); Additional: Nucleoli			0
51631	LC7L2_HUMAN	0	0	1	1	LUC7L2	LUC7 like 2, pre-mRNA splicing factor	GO:0006376 mRNA splice site selection;GO:0000245 spliceosomal complex assembly;GO:0022618 ribonucleoprotein complex assembly	GO:0071004 U2-type prespliceosome;GO:0071010 prespliceosome;GO:0005685 U1 snRNP	GO:0003729 mRNA binding;GO:0003723 RNA binding;GO:0019899 enzyme binding	Predicted intracellular proteins	Nucleoplasm (Approved)			0
22948	TCPE_HUMAN	1	1	0	0	CCT5	chaperonin containing TCP1 subunit 5	GO:1904851 positive regulation of establishment of protein localization to telomere;GO:0070203 regulation of establishment of protein localization to telomere;GO:1904869 regulation of protein localization to Cajal body	GO:0005832 chaperonin-containing T-complex;GO:0101031 chaperone complex;GO:0044445 cytosolic part	GO:0031681 G-protein beta-subunit binding;GO:0048027 mRNA 5'-UTR binding;GO:0044183 protein binding involved in protein folding	Disease related genes; Predicted intracellular proteins				0
23384	CYTSA_HUMAN	0	0	1	1	SPECC1L	sperm antigen with calponin homology and coiled-coil domains 1 like	GO:0051301 cell division;GO:0030036 actin cytoskeleton organization;GO:0030029 actin filament-based process	GO:0005921 gap junction;GO:0031941 filamentous actin;GO:0005884 actin filament	GO:0005515 protein binding;GO:0005488 binding;GO:0003674 molecular_function	Disease related genes; Predicted intracellular proteins	Actin filaments (Supported)			0
302	ANXA2_HUMAN	1	0	1	0	ANXA2	annexin A2	GO:0044115 development of symbiont involved in interaction with host;GO:0044145 modulation of development of symbiont involved in interaction with host;GO:0044147 negative regulation of development of symbiont involved in interaction with host	GO:1990665 AnxA2-p11 complex;GO:1990667 PCSK9-AnxA2 complex;GO:0035578 azurophil granule lumen	GO:0019834 phospholipase A2 inhibitor activity;GO:0046790 virion binding;GO:0044548 S100 protein binding	Predicted intracellular proteins; Transporters:Transporter channels and pores; Predicted secreted proteins; Cancer-related genes:Candidate cancer biomarkers	Plasma membrane (Approved); Additional: Cytosol	(M5880)NABA ECM AFFILIATED; (M5885)NABA MATRISOME ASSOCIATED; (M5889)NABA MATRISOME		0
55210	ATD3A_HUMAN	0	1	0	1	ATAD3A	ATPase family AAA domain containing 3A	GO:0001558 regulation of cell growth;GO:0016049 cell growth;GO:0007005 mitochondrion organization	GO:0009295 nucleoid;GO:0042645 mitochondrial nucleoid;GO:0005759 mitochondrial matrix	GO:0016887 ATPase activity;GO:0008270 zinc ion binding;GO:0017111 nucleoside-triphosphatase activity	Disease related genes; Predicted intracellular proteins	Mitochondria (Enhanced)			0
1938	EF2_HUMAN	0	1	0	1	EEF2	eukaryotic translation elongation factor 2	GO:0051593 response to folic acid;GO:1990416 cellular response to brain-derived neurotrophic factor stimulus;GO:2000767 positive regulation of cytoplasmic translation	GO:0042788 polysomal ribosome;GO:0016235 aggresome;GO:0005844 polysome	GO:0008097 5S rRNA binding;GO:0003746 translation elongation factor activity;GO:0043022 ribosome binding	Predicted intracellular proteins; Disease related genes; Cancer-related genes:Candidate cancer biomarkers	Cytosol;Plasma membrane (Enhanced)	(M121)PID MTOR 4PATHWAY	(ko04152)AMPK signaling pathway; (hsa04152)AMPK signaling pathway; (ko04921)Oxytocin signaling pathway	0
9667	SAFB2_HUMAN	0	0	1	1	SAFB2	scaffold attachment factor B2	GO:0060008 Sertoli cell differentiation;GO:0060765 regulation of androgen receptor signaling pathway;GO:0030521 androgen receptor signaling pathway	GO:0016604 nuclear body;GO:0044451 nucleoplasm part;GO:0070062 extracellular exosome	GO:0043565 sequence-specific DNA binding;GO:0042802 identical protein binding;GO:0003723 RNA binding	Predicted intracellular proteins	Nucleoplasm (Supported); Additional: Nuclear bodies;Vesicles			0
1937	EF1G_HUMAN	0	1	1	0	EEF1G	eukaryotic translation elongation factor 1 gamma	GO:0006749 glutathione metabolic process;GO:0006414 translational elongation;GO:0006575 cellular modified amino acid metabolic process	GO:0005783 endoplasmic reticulum;GO:0070062 extracellular exosome;GO:1903561 extracellular vesicle	GO:0003746 translation elongation factor activity;GO:0008135 translation factor activity, RNA binding;GO:0045296 cadherin binding	Predicted intracellular proteins	Mitochondria (Approved)		(ko05134)Legionellosis; (hsa05134)Legionellosis	0
1832	DESP_HUMAN	0	1	1	0	DSP	desmoplakin	GO:0086073 bundle of His cell-Purkinje myocyte adhesion involved in cell communication;GO:0086042 cardiac muscle cell-cardiac muscle cell adhesion;GO:0003223 ventricular compact myocardium morphogenesis	GO:0005916 fascia adherens;GO:0005913 cell-cell adherens junction;GO:0030057 desmosome	GO:0086083 cell adhesive protein binding involved in bundle of His cell-Purkinje myocyte communication;GO:0086080 protein binding involved in heterotypic cell-cell adhesion;GO:0098632 cell-cell adhesion mediator activity	Disease related genes; Predicted intracellular proteins	Cell Junctions (Supported)	(M142)PID AJDISS 2PATHWAY	(ko05412)Arrhythmogenic right ventricular cardiomyopathy (ARVC); (hsa05412)Arrhythmogenic right ventricular cardiomyopathy	0
5074	PAWR_HUMAN	1	0	0	1	PAWR	pro-apoptotic WT1 regulator	GO:1901300 positive regulation of hydrogen peroxide-mediated programmed cell death;GO:0042986 positive regulation of amyloid precursor protein biosynthetic process;GO:1905206 positive regulation of hydrogen peroxide-induced cell death	GO:0005884 actin filament;GO:0015629 actin cytoskeleton;GO:0099513 polymeric cytoskeletal fiber	GO:0043522 leucine zipper domain binding;GO:0030275 LRR domain binding;GO:0003714 transcription corepressor activity	Predicted intracellular proteins	Plasma membrane (Approved); Additional: Actin filaments	(M144)PID CERAMIDE PATHWAY; (M58)PID AR PATHWAY		0
1973	IF4A1_HUMAN	0	1	0	1	EIF4A1	eukaryotic translation initiation factor 4A1	GO:0002183 cytoplasmic translational initiation;GO:0002181 cytoplasmic translation;GO:0006413 translational initiation	GO:0016281 eukaryotic translation initiation factor 4F complex;GO:0070062 extracellular exosome;GO:1903561 extracellular vesicle	GO:0000339 RNA cap binding;GO:0003743 translation initiation factor activity;GO:0003725 double-stranded RNA binding	Enzymes; Predicted intracellular proteins; ENZYME proteins:Hydrolases	Cytosol (Approved)	(M121)PID MTOR 4PATHWAY; (M66)PID MYC ACTIV PATHWAY	(ko03013)RNA transport; (hsa03013)RNA transport	0
26156	RL1D1_HUMAN	0	0	1	1	RSL1D1	ribosomal L1 domain containing 1	GO:0000470 maturation of LSU-rRNA;GO:2000772 regulation of cellular senescence;GO:0090342 regulation of cell aging	GO:0030686 90S preribosome;GO:0030684 preribosome;GO:1990904 ribonucleoprotein complex	GO:0048027 mRNA 5'-UTR binding;GO:0003730 mRNA 3'-UTR binding;GO:0045296 cadherin binding	Ribosomal proteins; Predicted intracellular proteins	Mitotic chromosome;Nucleoli rim (Enhanced)			0
3838	IMA1_HUMAN	0	0	1	1	KPNA2	karyopherin subunit alpha 2	GO:0075506 entry of viral genome into host nucleus through nuclear pore complex via importin;GO:0075732 viral penetration into host nucleus;GO:1902594 multi-organism nuclear import	GO:0098892 extrinsic component of postsynaptic specialization membrane;GO:0098890 extrinsic component of postsynaptic membrane;GO:0099243 extrinsic component of synaptic membrane	GO:0061608 nuclear import signal receptor activity;GO:0008139 nuclear localization sequence binding;GO:0140142 nucleocytoplasmic carrier activity	Transporters:Transporter channels and pores; Predicted intracellular proteins	Nucleoplasm (Enhanced); Additional: Cytosol	(M228)PID SMAD2 3PATHWAY; (M91)PID TCPTP PATHWAY; (M113)PID NFAT 3PATHWAY	(ko05164)Influenza A; (hsa05164)Influenza A	0
6157	RL27A_HUMAN	0	0	1	1	RPL27A	ribosomal protein L27a	GO:0006614 SRP-dependent cotranslational protein targeting to membrane;GO:0006613 cotranslational protein targeting to membrane;GO:0045047 protein targeting to ER	GO:0022625 cytosolic large ribosomal subunit;GO:0022626 cytosolic ribosome;GO:0015934 large ribosomal subunit	GO:0003735 structural constituent of ribosome;GO:0005198 structural molecule activity;GO:0003723 RNA binding	Ribosomal proteins; Predicted intracellular proteins	Cytosol;Endoplasmic reticulum (Enhanced)		(hsa03010)Ribosome; (ko03010)Ribosome	0
6950	TCPA_HUMAN	0	1	0	1	TCP1	t-complex 1	GO:0042000 translocation of peptides or proteins into host;GO:0044053 translocation of peptides or proteins into host cell cytoplasm;GO:0051808 translocation of peptides or proteins into other organism involved in symbiotic interaction	GO:0002199 zona pellucida receptor complex;GO:0005832 chaperonin-containing T-complex;GO:0000242 pericentriolar material	GO:0044183 protein binding involved in protein folding;GO:0051082 unfolded protein binding;GO:0031625 ubiquitin protein ligase binding	Predicted intracellular proteins				0
8929	PHX2B_HUMAN	0	0	1	1	PHOX2B	paired like homeobox 2B	GO:0021723 medullary reticular formation development;GO:0048892 lateral line nerve development;GO:0048894 efferent axon development in a lateral line nerve	GO:0000785 chromatin;GO:0044427 chromosomal part;GO:0005694 chromosome	GO:0001228 DNA-binding transcription activator activity, RNA polymerase II-specific;GO:0000978 RNA polymerase II proximal promoter sequence-specific DNA binding;GO:0000987 proximal promoter sequence-specific DNA binding	Cancer-related genes; Disease related genes; Predicted intracellular proteins; Transcription factors:Helix-turn-helix domains	Nucleoplasm (Enhanced)			0
51185	CRBN_HUMAN	0	0	1	1	CRBN	cereblon	GO:0043161 proteasome-mediated ubiquitin-dependent protein catabolic process;GO:0010498 proteasomal protein catabolic process;GO:0006511 ubiquitin-dependent protein catabolic process	GO:0031464 Cul4A-RING E3 ubiquitin ligase complex;GO:0080008 Cul4-RING E3 ubiquitin ligase complex;GO:0031461 cullin-RING ubiquitin ligase complex	GO:0046872 metal ion binding;GO:0043169 cation binding;GO:0043167 ion binding	Disease related genes; FDA approved drug targets:Small molecule drugs; Predicted intracellular proteins				0
65265	CH033_HUMAN	0	0	1	1	C8orf33	chromosome 8 open reading frame 33			GO:0005515 protein binding;GO:0005488 binding;GO:0003674 molecular_function	Predicted intracellular proteins	Nucleoplasm;Plasma membrane (Uncertain)			0
51073	RM04_HUMAN	0	1	0	1	MRPL4	mitochondrial ribosomal protein L4	GO:0070125 mitochondrial translational elongation;GO:0070126 mitochondrial translational termination;GO:0006415 translational termination	GO:0000315 organellar large ribosomal subunit;GO:0005762 mitochondrial large ribosomal subunit;GO:0000313 organellar ribosome	GO:0003735 structural constituent of ribosome;GO:0005198 structural molecule activity;GO:0003723 RNA binding	Ribosomal proteins; Predicted intracellular proteins			(hsa03010)Ribosome; (ko03010)Ribosome	0
7168	TPM1_HUMAN	1	0	0	1	TPM1	tropomyosin 1	GO:0003065 positive regulation of heart rate by epinephrine;GO:0001996 positive regulation of heart rate by epinephrine-norepinephrine;GO:0003321 positive regulation of blood pressure by epinephrine-norepinephrine	GO:0005862 muscle thin filament tropomyosin;GO:0032059 bleb;GO:0005865 striated muscle thin filament	GO:0008307 structural constituent of muscle;GO:0005200 structural constituent of cytoskeleton;GO:0051015 actin filament binding	Predicted intracellular proteins; Disease related genes; Candidate cardiovascular disease genes; Cancer-related genes:Candidate cancer biomarkers	Actin filaments (Approved); Additional: Cytosol		(ko04260)Cardiac muscle contraction; (ko05410)Hypertrophic cardiomyopathy (HCM); (hsa05410)Hypertrophic cardiomyopathy	0
8531	YBOX3_HUMAN	0	0	1	1	YBX3	Y-box binding protein 3	GO:1902219 negative regulation of intrinsic apoptotic signaling pathway in response to osmotic stress;GO:1902218 regulation of intrinsic apoptotic signaling pathway in response to osmotic stress;GO:0008627 intrinsic apoptotic signaling pathway in response to osmotic stress	GO:0005923 bicellular tight junction;GO:0070160 tight junction;GO:0043296 apical junction complex	GO:1905538 polysome binding;GO:0043021 ribonucleoprotein complex binding;GO:0003730 mRNA 3'-UTR binding	Transcription factors:beta-Barrel DNA-binding domains; Predicted intracellular proteins	Cytosol (Supported)		(ko04530)Tight junction; (hsa04530)Tight junction	0
6144	RL21_HUMAN	1	0	0	1	RPL21	ribosomal protein L21	GO:0006614 SRP-dependent cotranslational protein targeting to membrane;GO:0006613 cotranslational protein targeting to membrane;GO:0045047 protein targeting to ER	GO:0022625 cytosolic large ribosomal subunit;GO:0022626 cytosolic ribosome;GO:0015934 large ribosomal subunit	GO:0003735 structural constituent of ribosome;GO:0005198 structural molecule activity;GO:0003723 RNA binding	Disease related genes; Ribosomal proteins; Predicted intracellular proteins	Cytosol;Endoplasmic reticulum;Nucleoli fibrillar center (Supported)		(hsa03010)Ribosome; (ko03010)Ribosome	0
56945	RT22_HUMAN	0	0	1	1	MRPS22	mitochondrial ribosomal protein S22	GO:0070125 mitochondrial translational elongation;GO:0070126 mitochondrial translational termination;GO:0006415 translational termination	GO:0000314 organellar small ribosomal subunit;GO:0005763 mitochondrial small ribosomal subunit;GO:0015935 small ribosomal subunit	GO:0003735 structural constituent of ribosome;GO:0005198 structural molecule activity;GO:0003674 molecular_function	Disease related genes; Ribosomal proteins; Predicted intracellular proteins	Mitochondria (Supported)			0
2010	EMD_HUMAN	1	0	0	1	EMD	emerin	GO:0071763 nuclear membrane organization;GO:0007084 mitotic nuclear envelope reassembly;GO:0031468 nuclear envelope reassembly	GO:0032541 cortical endoplasmic reticulum;GO:0031616 spindle pole centrosome;GO:0071782 endoplasmic reticulum tubular network	GO:0048487 beta-tubulin binding;GO:0045296 cadherin binding;GO:0015631 tubulin binding	Disease related genes	Nuclear membrane (Enhanced); Additional: Endoplasmic reticulum		(ko05412)Arrhythmogenic right ventricular cardiomyopathy (ARVC); (hsa05412)Arrhythmogenic right ventricular cardiomyopathy; (ko05410)Hypertrophic cardiomyopathy (HCM)	0
509	ATPG_HUMAN	0	1	0	1	ATP5F1C	ATP synthase F1 subunit gamma	GO:0042776 mitochondrial ATP synthesis coupled proton transport;GO:0015985 energy coupled proton transport, down electrochemical gradient;GO:0015986 ATP synthesis coupled proton transport	GO:0000275 mitochondrial proton-transporting ATP synthase complex, catalytic core F(1);GO:0045261 proton-transporting ATP synthase complex, catalytic core F(1);GO:0033178 proton-transporting two-sector ATPase complex, catalytic domain	GO:0046933 proton-transporting ATP synthase activity, rotational mechanism;GO:0044769 ATPase activity, coupled to transmembrane movement of ions, rotational mechanism;GO:0019829 cation-transporting ATPase activity	Predicted intracellular proteins			(ko00190)Oxidative phosphorylation; (hsa00190)Oxidative phosphorylation; (hsa05012)Parkinson disease	0
23633	IMA7_HUMAN	0	1	0	1	KPNA6	karyopherin subunit alpha 6	GO:0075506 entry of viral genome into host nucleus through nuclear pore complex via importin;GO:0030682 evasion or tolerance of host defense response;GO:0044413 avoidance of host defenses	GO:0018995 host;GO:0043657 host cell;GO:0044215 other organism	GO:0061608 nuclear import signal receptor activity;GO:0008139 nuclear localization sequence binding;GO:0140142 nucleocytoplasmic carrier activity	Transporters:Transporter channels and pores; Predicted intracellular proteins	Cytosol (Approved); Additional: Nucleoplasm			0
1915	EF1A1_HUMAN	0	1	0	1	EEF1A1	eukaryotic translation elongation factor 1 alpha 1	GO:1900022 regulation of D-erythro-sphingosine kinase activity;GO:1904714 regulation of chaperone-mediated autophagy;GO:0061684 chaperone-mediated autophagy	GO:0005853 eukaryotic translation elongation factor 1 complex;GO:0098574 cytoplasmic side of lysosomal membrane;GO:0030864 cortical actin cytoskeleton	GO:0003746 translation elongation factor activity;GO:0000049 tRNA binding;GO:0008135 translation factor activity, RNA binding	Cancer-related genes:Mutational cancer driver genes; Predicted intracellular proteins	Cytosol (Supported)		(ko05134)Legionellosis; (hsa05134)Legionellosis; (ko03013)RNA transport	0
6432	SRSF7_HUMAN	0	0	1	1	SRSF7	serine and arginine rich splicing factor 7	GO:0048025 negative regulation of mRNA splicing, via spliceosome;GO:0033119 negative regulation of RNA splicing;GO:0050686 negative regulation of mRNA processing	GO:0016607 nuclear speck;GO:0016604 nuclear body;GO:0044451 nucleoplasm part	GO:0019904 protein domain specific binding;GO:0008270 zinc ion binding;GO:0046914 transition metal ion binding	Predicted intracellular proteins	Nucleoplasm (Enhanced)		(hsa03040)Spliceosome; (ko03040)Spliceosome; (ko05168)Herpes simplex infection	0
2091	FBRL_HUMAN	0	0	1	1	FBL	fibrillarin	GO:0000494 box C/D snoRNA 3'-end processing;GO:0033967 box C/D snoRNA metabolic process;GO:0034963 box C/D snoRNA processing	GO:0001651 dense fibrillar component;GO:0031428 box C/D snoRNP complex;GO:0005732 small nucleolar ribonucleoprotein complex	GO:1990259 histone-glutamine methyltransferase activity;GO:0036009 protein-glutamine N-methyltransferase activity;GO:0001094 TFIID-class transcription factor complex binding	Predicted intracellular proteins	Nucleoli fibrillar center (Supported)		(ko03008)Ribosome biogenesis in eukaryotes; (hsa03008)Ribosome biogenesis in eukaryotes	0
23164	MPRIP_HUMAN	1	0	0	1	MPRIP	myosin phosphatase Rho interacting protein	GO:0007015 actin filament organization;GO:0030036 actin cytoskeleton organization;GO:0097435 supramolecular fiber organization	GO:0005925 focal adhesion;GO:0005924 cell-substrate adherens junction;GO:0030055 cell-substrate junction	GO:0051015 actin filament binding;GO:0045296 cadherin binding;GO:0003779 actin binding	Predicted intracellular proteins	Actin filaments (Supported); Additional: Cytosol			0
113251	LARP4_HUMAN	0	0	1	1	LARP4	La ribonucleoprotein 4	GO:0045727 positive regulation of translation;GO:0034250 positive regulation of cellular amide metabolic process;GO:0006417 regulation of translation	GO:0022627 cytosolic small ribosomal subunit;GO:0005844 polysome;GO:0010494 cytoplasmic stress granule	GO:0008143 poly(A) binding;GO:0070717 poly-purine tract binding;GO:0003727 single-stranded RNA binding	Predicted intracellular proteins	Cytosol (Enhanced); Additional: Nucleoli fibrillar center			0
56829	ZCCHV_HUMAN	0	0	1	1	ZC3HAV1	zinc finger CCCH-type containing, antiviral 1	GO:0070212 protein poly-ADP-ribosylation;GO:0006471 protein ADP-ribosylation;GO:0061014 positive regulation of mRNA catabolic process	GO:0005829 cytosol;GO:0005634 nucleus;GO:0044444 cytoplasmic part	GO:0070403 NAD+ binding;GO:1990404 protein ADP-ribosylase activity;GO:0003950 NAD+ ADP-ribosyltransferase activity	Predicted intracellular proteins	Cytosol (Supported); Additional: Golgi apparatus			0
6176	RLA1_HUMAN	1	0	0	1	RPLP1	ribosomal protein lateral stalk subunit P1	GO:0002181 cytoplasmic translation;GO:0006614 SRP-dependent cotranslational protein targeting to membrane;GO:0006613 cotranslational protein targeting to membrane	GO:0022625 cytosolic large ribosomal subunit;GO:0022626 cytosolic ribosome;GO:0015934 large ribosomal subunit	GO:0030295 protein kinase activator activity;GO:0019209 kinase activator activity;GO:0043021 ribonucleoprotein complex binding	Ribosomal proteins; Predicted intracellular proteins	Cytosol;Endoplasmic reticulum (Supported)		(hsa03010)Ribosome; (ko03010)Ribosome	0
10146	G3BP1_HUMAN	0	0	1	1	G3BP1	G3BP stress granule assembly factor 1	GO:0062029 positive regulation of stress granule assembly;GO:0062028 regulation of stress granule assembly;GO:0034063 stress granule assembly	GO:0010494 cytoplasmic stress granule;GO:0043204 perikaryon;GO:0036464 cytoplasmic ribonucleoprotein granule	GO:0033677 DNA/RNA helicase activity;GO:0003678 DNA helicase activity;GO:0003724 RNA helicase activity	Enzymes; Predicted intracellular proteins; ENZYME proteins:Hydrolases	Cytosol (Supported)			0
7153	TOP2A_HUMAN	0	0	1	1	TOP2A	DNA topoisomerase II alpha	GO:0045870 positive regulation of single stranded viral RNA replication via double stranded DNA intermediate;GO:1905463 negative regulation of DNA duplex unwinding;GO:0030263 apoptotic chromosome condensation	GO:0009330 DNA topoisomerase complex (ATP-hydrolyzing);GO:0005814 centriole;GO:0000775 chromosome, centromeric region	GO:0003918 DNA topoisomerase type II (ATP-hydrolyzing) activity;GO:0061505 DNA topoisomerase II activity;GO:0003916 DNA topoisomerase activity	Enzymes; FDA approved drug targets:Small molecule drugs; ENZYME proteins:Isomerase; Cancer-related genes:Candidate cancer biomarkers; Predicted intracellular proteins	Nucleoplasm (Supported); Additional: Nucleoli	(M236)PID DELTA NP63 PATHWAY	(hsa01524)Platinum drug resistance; (ko01524)Platinum drug resistance	0
6233	RS27A_HUMAN	0	1	0	1	RPS27A	ribosomal protein S27a	GO:0042276 error-prone translesion synthesis;GO:0000717 nucleotide-excision repair, DNA duplex unwinding;GO:0070987 error-free translesion synthesis	GO:0022627 cytosolic small ribosomal subunit;GO:0018995 host;GO:0043657 host cell	GO:0031386 protein tag;GO:0003735 structural constituent of ribosome;GO:0031625 ubiquitin protein ligase binding	Ribosomal proteins; Predicted intracellular proteins	Cytosol;Endoplasmic reticulum;Nucleoli (Supported)		(hsa03320)PPAR signaling pathway; (hsa03010)Ribosome; (ko03010)Ribosome	0
5936	RBM4_HUMAN	0	0	1	1	RBM4	RNA binding motif protein 4	GO:0002192 IRES-dependent translational initiation of linear mRNA;GO:0110017 cap-independent translational initiation of linear mRNA;GO:0097167 circadian regulation of translation	GO:0010494 cytoplasmic stress granule;GO:0036464 cytoplasmic ribonucleoprotein granule;GO:0035770 ribonucleoprotein granule	GO:0097158 pre-mRNA intronic pyrimidine-rich binding;GO:0097157 pre-mRNA intronic binding;GO:0030332 cyclin binding	Predicted intracellular proteins	Nucleoplasm (Approved); Additional: Cytosol			0
8148	RBP56_HUMAN	1	0	0	1	TAF15	TATA-box binding protein associated factor 15	GO:0048255 mRNA stabilization;GO:1902373 negative regulation of mRNA catabolic process;GO:0043489 RNA stabilization	GO:0005730 nucleolus;GO:0005654 nucleoplasm;GO:0031981 nuclear lumen	GO:0003712 transcription coregulator activity;GO:0003723 RNA binding;GO:0140110 transcription regulator activity	Cancer-related genes; Disease related genes; Predicted intracellular proteins	Nucleoplasm (Enhanced)		(ko03022)Basal transcription factors; (hsa03022)Basal transcription factors; (ko05202)Transcriptional misregulation in cancer	0
22803	XRN2_HUMAN	0	1	0	1	XRN2	5'-3' exoribonuclease 2	GO:0000738 DNA catabolic process, exonucleolytic;GO:0006308 DNA catabolic process;GO:0090503 RNA phosphodiester bond hydrolysis, exonucleolytic	GO:0016235 aggresome;GO:0016234 inclusion body;GO:0005730 nucleolus	GO:0001147 transcription termination site sequence-specific DNA binding;GO:0001160 transcription termination site DNA binding;GO:0004534 5'-3' exoribonuclease activity	Predicted intracellular proteins	Nucleoli (Enhanced); Additional: Nucleoplasm		(ko03018)RNA degradation; (hsa03018)RNA degradation; (ko03008)Ribosome biogenesis in eukaryotes	0
81608	FIP1_HUMAN	0	0	1	1	FIP1L1	factor interacting with PAPOLA and CPSF1	GO:0098789 pre-mRNA cleavage required for polyadenylation;GO:0098787 mRNA cleavage involved in mRNA processing;GO:0006379 mRNA cleavage	GO:0005847 mRNA cleavage and polyadenylation specificity factor complex;GO:0005849 mRNA cleavage factor complex;GO:0044451 nucleoplasm part	GO:0003723 RNA binding;GO:0003676 nucleic acid binding;GO:1901363 heterocyclic compound binding	Cancer-related genes; Disease related genes; Predicted intracellular proteins	Nucleoplasm (Enhanced)		(ko03015)mRNA surveillance pathway; (hsa03015)mRNA surveillance pathway	0
9733	SART3_HUMAN	0	0	1	1	SART3	spliceosome associated factor 3, U4/U6 recycling protein	GO:1903584 regulation of histone deubiquitination;GO:1903586 positive regulation of histone deubiquitination;GO:1903003 positive regulation of protein deubiquitination	GO:0071002 U4atac/U6atac snRNP;GO:0005691 U6atac snRNP;GO:0071001 U4/U6 snRNP	GO:0030624 U6atac snRNA binding;GO:0030621 U4 snRNA binding;GO:0017070 U6 snRNA binding	Predicted intracellular proteins	Nucleoplasm (Supported)			0
6125	RL5_HUMAN	0	0	1	1	RPL5	ribosomal protein L5	GO:2000435 negative regulation of protein neddylation;GO:1904667 negative regulation of ubiquitin protein ligase activity;GO:2000434 regulation of protein neddylation	GO:0022625 cytosolic large ribosomal subunit;GO:0022626 cytosolic ribosome;GO:0015934 large ribosomal subunit	GO:1990948 ubiquitin ligase inhibitor activity;GO:0055105 ubiquitin-protein transferase inhibitor activity;GO:0008097 5S rRNA binding	Ribosomal proteins; Cancer-related genes:Mutational cancer driver genes; Disease related genes; Cancer-related genes:Mutated cancer genes; Predicted intracellular proteins	Cytosol;Endoplasmic reticulum (Supported); Additional: Nucleoli;Nucleoli rim	(M261)PID P53 REGULATION PATHWAY	(hsa03010)Ribosome; (ko03010)Ribosome	0
4869	NPM_HUMAN	0	0	1	1	NPM1	nucleophosmin 1	GO:0060735 regulation of eIF2 alpha phosphorylation by dsRNA;GO:1902629 regulation of mRNA stability involved in cellular response to UV;GO:0006407 rRNA export from nucleus	GO:0031616 spindle pole centrosome;GO:0000922 spindle pole;GO:0032993 protein-DNA complex	GO:0030957 Tat protein binding;GO:0043023 ribosomal large subunit binding;GO:0043024 ribosomal small subunit binding	Cancer-related genes:Mutational cancer driver genes; Disease related genes; Cancer-related genes:Mutated cancer genes; Predicted intracellular proteins	Nucleoli rim (Enhanced); Additional: Nucleoplasm	(M258)PID BARD1 PATHWAY; (M14)PID AURORA B PATHWAY; (M255)PID HIF1 TFPATHWAY		0
84295	PHF6_HUMAN	0	0	1	1	PHF6	PHD finger protein 6	GO:0000122 negative regulation of transcription by RNA polymerase II;GO:0045892 negative regulation of transcription, DNA-templated;GO:1903507 negative regulation of nucleic acid-templated transcription	GO:0000777 condensed chromosome kinetochore;GO:0000779 condensed chromosome, centromeric region;GO:0000776 kinetochore	GO:0097110 scaffold protein binding;GO:0051219 phosphoprotein binding;GO:0042826 histone deacetylase binding	Cancer-related genes:Mutational cancer driver genes; Disease related genes; Cancer-related genes:Mutated cancer genes; Predicted intracellular proteins	Nucleoli;Nucleoplasm (Supported)			0
118460	EXOS6_HUMAN	0	0	1	1	EXOSC6	exosome component 6	GO:0071051 polyadenylation-dependent snoRNA 3'-end processing;GO:0034475 U4 snRNA 3'-end processing;GO:0034427 nuclear-transcribed mRNA catabolic process, exonucleolytic, 3'-5'	GO:0000177 cytoplasmic exosome (RNase complex);GO:0000176 nuclear exosome (RNase complex);GO:0000178 exosome (RNase complex)	GO:0004532 exoribonuclease activity;GO:0004527 exonuclease activity;GO:0004540 ribonuclease activity	Predicted intracellular proteins			(ko03018)RNA degradation; (hsa03018)RNA degradation	0
4069	LYSC_HUMAN	0	1	0	1	LYZ	lysozyme	GO:0019835 cytolysis;GO:0031640 killing of cells of other organism;GO:0044364 disruption of cells of other organism	GO:1904724 tertiary granule lumen;GO:0035580 specific granule lumen;GO:0035578 azurophil granule lumen	GO:0003796 lysozyme activity;GO:0061783 peptidoglycan muralytic activity;GO:0004553 hydrolase activity, hydrolyzing O-glycosyl compounds	ENZYME proteins:Hydrolases; Disease related genes; Enzymes; Predicted secreted proteins; Potential drug targets	Actin filaments;Golgi apparatus (Approved); Additional: Nucleoplasm	(M195)PID CMYB PATHWAY	(ko04970)Salivary secretion; (hsa04970)Salivary secretion	0
51441	YTHD2_HUMAN	1	0	0	1	YTHDF2	YTH N6-methyladenosine RNA binding protein 2	GO:1903537 meiotic cell cycle process involved in oocyte maturation;GO:1903538 regulation of meiotic cell cycle process involved in oocyte maturation;GO:0098508 endothelial to hematopoietic transition	GO:0000932 P-body;GO:0034451 centriolar satellite;GO:0036464 cytoplasmic ribonucleoprotein granule	GO:1990247 N6-methyladenosine-containing RNA binding;GO:0003729 mRNA binding;GO:0003723 RNA binding	Predicted intracellular proteins	Cytosol (Enhanced); Additional: Cytoplasmic bodies			0
29894	CPSF1_HUMAN	0	0	1	1	CPSF1	cleavage and polyadenylation specific factor 1	GO:0098789 pre-mRNA cleavage required for polyadenylation;GO:0098787 mRNA cleavage involved in mRNA processing;GO:0006388 tRNA splicing, via endonucleolytic cleavage and ligation	GO:0005847 mRNA cleavage and polyadenylation specificity factor complex;GO:0005849 mRNA cleavage factor complex;GO:0044451 nucleoplasm part	GO:0017091 AU-rich element binding;GO:0035925 mRNA 3'-UTR AU-rich region binding;GO:0003730 mRNA 3'-UTR binding	Predicted intracellular proteins	Nucleoplasm (Enhanced)		(ko03015)mRNA surveillance pathway; (hsa03015)mRNA surveillance pathway	0
3301	DNJA1_HUMAN	0	1	0	1	DNAJA1	DnaJ heat shock protein family (Hsp40) member A1	GO:1905258 regulation of nitrosative stress-induced intrinsic apoptotic signaling pathway;GO:1905259 negative regulation of nitrosative stress-induced intrinsic apoptotic signaling pathway;GO:1990442 intrinsic apoptotic signaling pathway in response to nitrosative stress	GO:0098554 cytoplasmic side of endoplasmic reticulum membrane;GO:0098562 cytoplasmic side of membrane;GO:0098552 side of membrane	GO:0055131 C3HC4-type RING finger domain binding;GO:0030957 Tat protein binding;GO:0050750 low-density lipoprotein particle receptor binding	Predicted intracellular proteins	Cytosol (Supported); Additional: Microtubules	(M151)PID AR TF PATHWAY	(ko04141)Protein processing in endoplasmic reticulum; (hsa04141)Protein processing in endoplasmic reticulum	0
6224	RS20_HUMAN	0	0	1	1	RPS20	ribosomal protein S20	GO:0006614 SRP-dependent cotranslational protein targeting to membrane;GO:0006613 cotranslational protein targeting to membrane;GO:0045047 protein targeting to ER	GO:0022627 cytosolic small ribosomal subunit;GO:0015935 small ribosomal subunit;GO:0022626 cytosolic ribosome	GO:0003735 structural constituent of ribosome;GO:0005198 structural molecule activity;GO:0003723 RNA binding	Ribosomal proteins; Predicted intracellular proteins	Cytosol;Endoplasmic reticulum (Supported)		(hsa03010)Ribosome; (ko03010)Ribosome	0
22913	RALY_HUMAN	0	0	1	1	RALY	RALY heterogeneous nuclear ribonucleoprotein	GO:0042632 cholesterol homeostasis;GO:0055092 sterol homeostasis;GO:0055088 lipid homeostasis	GO:0071013 catalytic step 2 spliceosome;GO:0005681 spliceosomal complex;GO:1990904 ribonucleoprotein complex	GO:0003712 transcription coregulator activity;GO:0003723 RNA binding;GO:0140110 transcription regulator activity	Predicted intracellular proteins	Nucleoplasm (Enhanced); Additional: Vesicles			0
255967	PAN3_HUMAN	0	0	1	1	PAN3	poly(A) specific ribonuclease subunit PAN3	GO:0000289 nuclear-transcribed mRNA poly(A) tail shortening;GO:0090503 RNA phosphodiester bond hydrolysis, exonucleolytic;GO:0000288 nuclear-transcribed mRNA catabolic process, deadenylation-dependent decay	GO:0031251 PAN complex;GO:0000932 P-body;GO:0036464 cytoplasmic ribonucleoprotein granule	GO:0004535 poly(A)-specific ribonuclease activity;GO:0000175 3'-5'-exoribonuclease activity;GO:0016896 exoribonuclease activity, producing 5'-phosphomonoesters	Kinases; Enzymes; Predicted intracellular proteins			(ko03018)RNA degradation; (hsa03018)RNA degradation	0
51593	SRRT_HUMAN	0	0	1	1	SRRT	serrate, RNA effector molecule	GO:0031053 primary miRNA processing;GO:0097150 neuronal stem cell population maintenance;GO:0046685 response to arsenic-containing substance	GO:0016604 nuclear body;GO:0044451 nucleoplasm part;GO:0005654 nucleoplasm	GO:0003723 RNA binding;GO:0003677 DNA binding;GO:0003676 nucleic acid binding	Predicted intracellular proteins	Nucleoplasm (Enhanced)			0
25873	RL36_HUMAN	0	0	1	1	RPL36	ribosomal protein L36	GO:0002181 cytoplasmic translation;GO:0006614 SRP-dependent cotranslational protein targeting to membrane;GO:0006613 cotranslational protein targeting to membrane	GO:0042788 polysomal ribosome;GO:0022625 cytosolic large ribosomal subunit;GO:0005844 polysome	GO:0003735 structural constituent of ribosome;GO:0005198 structural molecule activity;GO:0003723 RNA binding	Ribosomal proteins; Predicted intracellular proteins	Cytosol;Endoplasmic reticulum (Uncertain)		(hsa03010)Ribosome; (ko03010)Ribosome	0
7155	TOP2B_HUMAN	0	0	1	1	TOP2B	DNA topoisomerase II beta	GO:0045870 positive regulation of single stranded viral RNA replication via double stranded DNA intermediate;GO:0006265 DNA topological change;GO:0000712 resolution of meiotic recombination intermediates	GO:0000792 heterochromatin;GO:1990904 ribonucleoprotein complex;GO:0000785 chromatin	GO:0003918 DNA topoisomerase type II (ATP-hydrolyzing) activity;GO:0061505 DNA topoisomerase II activity;GO:0003916 DNA topoisomerase activity	Disease related genes; Enzymes; FDA approved drug targets:Small molecule drugs; ENZYME proteins:Isomerase; Predicted intracellular proteins	Nucleoplasm (Enhanced)		(hsa01524)Platinum drug resistance; (ko01524)Platinum drug resistance	0
10856	RUVB2_HUMAN	0	1	1	0	RUVBL2	RuvB like AAA ATPase 2	GO:0071898 regulation of estrogen receptor binding;GO:0071899 negative regulation of estrogen receptor binding;GO:0071733 transcriptional activation by promoter-enhancer looping	GO:0097255 R2TP complex;GO:0000812 Swr1 complex;GO:0031011 Ino80 complex	GO:0043139 5'-3' DNA helicase activity;GO:0001094 TFIID-class transcription factor complex binding;GO:0000979 RNA polymerase II core promoter sequence-specific DNA binding	Enzymes; Predicted intracellular proteins; ENZYME proteins:Hydrolases	Cytosol;Nucleoplasm (Supported); Additional: Centrosome	(M139)PID MYC PATHWAY; (M71)PID ILK PATHWAY; (M166)PID ATF2 PATHWAY		0
55037	PTCD3_HUMAN	0	0	1	1	PTCD3	pentatricopeptide repeat domain 3	GO:0070125 mitochondrial translational elongation;GO:0070126 mitochondrial translational termination;GO:0006415 translational termination	GO:0005840 ribosome;GO:0005743 mitochondrial inner membrane;GO:0019866 organelle inner membrane	GO:0043024 ribosomal small subunit binding;GO:0019843 rRNA binding;GO:0043021 ribonucleoprotein complex binding	Ribosomal proteins; Predicted intracellular proteins	Mitochondria (Supported)			0
1736	DKC1_HUMAN	0	0	1	1	DKC1	dyskerin pseudouridine synthase 1	GO:0000495 box H/ACA snoRNA 3'-end processing;GO:0034964 box H/ACA snoRNA processing;GO:0033979 box H/ACA snoRNA metabolic process	GO:0072589 box H/ACA scaRNP complex;GO:0031429 box H/ACA snoRNP complex;GO:0090661 box H/ACA telomerase RNP complex	GO:0034513 box H/ACA snoRNA binding;GO:0003720 telomerase activity;GO:0003964 RNA-directed DNA polymerase activity	Disease related genes; Predicted intracellular proteins	Nucleoli fibrillar center (Supported); Additional: Nucleoplasm	(M105)PID TELOMERASE PATHWAY	(ko03008)Ribosome biogenesis in eukaryotes; (hsa03008)Ribosome biogenesis in eukaryotes	0
5478	PPIA_HUMAN	0	1	0	1	PPIA	peptidylprolyl isomerase A	GO:0019061 uncoating of virus;GO:0061944 negative regulation of protein K48-linked ubiquitination;GO:0061945 regulation of protein K48-linked ubiquitination	GO:1904813 ficolin-1-rich granule lumen;GO:0101002 ficolin-1-rich granule;GO:0034774 secretory granule lumen	GO:1904399 heparan sulfate binding;GO:0046790 virion binding;GO:0016018 cyclosporin A binding	ENZYME proteins:Isomerase; Enzymes; Predicted secreted proteins; Predicted intracellular proteins			(hsa04217)necroptosis	0
8331	H2A1J_HUMAN	0	1	0	1	H2AC14	H2A clustered histone 14				Predicted intracellular proteins	Nucleoplasm (Approved)		(ko05322)Systemic lupus erythematosus; (hsa05322)Systemic lupus erythematosus; (hsa04217)necroptosis	0
6133	RL9_HUMAN	0	0	1	1	RPL9	ribosomal protein L9	GO:0002181 cytoplasmic translation;GO:0006614 SRP-dependent cotranslational protein targeting to membrane;GO:0006613 cotranslational protein targeting to membrane	GO:0022625 cytosolic large ribosomal subunit;GO:0022626 cytosolic ribosome;GO:0015934 large ribosomal subunit	GO:0019843 rRNA binding;GO:0003735 structural constituent of ribosome;GO:0005198 structural molecule activity	Ribosomal proteins; Predicted intracellular proteins	Cytosol;Endoplasmic reticulum (Supported); Additional: Nucleoli		(hsa03010)Ribosome; (ko03010)Ribosome	0
3980	DNLI3_HUMAN	1	0	0	1	LIG3	DNA ligase 3	GO:0090298 negative regulation of mitochondrial DNA replication;GO:1901859 negative regulation of mitochondrial DNA metabolic process;GO:0006288 base-excision repair, DNA ligation	GO:0070421 DNA ligase III-XRCC1 complex;GO:0005739 mitochondrion;GO:0005654 nucleoplasm	GO:0003909 DNA ligase activity;GO:0003910 DNA ligase (ATP) activity;GO:0016886 ligase activity, forming phosphoric ester bonds	ENZYME proteins:Ligase; Enzymes; Predicted intracellular proteins	Nucleoplasm (Supported)		(ko03410)Base excision repair; (hsa03410)Base excision repair	0
6117	RFA1_HUMAN	1	0	0	1	RPA1	replication protein A1	GO:0006268 DNA unwinding involved in DNA replication;GO:0006293 nucleotide-excision repair, preincision complex stabilization;GO:0006295 nucleotide-excision repair, DNA incision, 3'-to lesion	GO:0005662 DNA replication factor A complex;GO:0043601 nuclear replisome;GO:0030894 replisome	GO:0098505 G-rich strand telomeric DNA binding;GO:0043047 single-stranded telomeric DNA binding;GO:0098847 sequence-specific single stranded DNA binding	Predicted intracellular proteins	Nucleoplasm (Enhanced)	(M46)PID ATR PATHWAY; (M1)PID FANCONI PATHWAY	(ko03430)Mismatch repair; (hsa03430)Mismatch repair; (ko03030)DNA replication	0
84861	KLH22_HUMAN	0	0	1	1	KLHL22	kelch like family member 22	GO:0071233 cellular response to leucine;GO:0043201 response to leucine;GO:1904263 positive regulation of TORC1 signaling	GO:0005827 polar microtubule;GO:0031463 Cul3-RING ubiquitin ligase complex;GO:0005876 spindle microtubule	GO:0071889 14-3-3 protein binding;GO:0005515 protein binding;GO:0005488 binding	Disease related genes; Predicted intracellular proteins	Cytokinetic bridge;Microtubules;Mitotic spindle;Vesicles (Supported)			0
55922	NKRF_HUMAN	0	0	1	1	NKRF	NFKB repressing factor	GO:0045944 positive regulation of transcription by RNA polymerase II;GO:0045892 negative regulation of transcription, DNA-templated;GO:1903507 negative regulation of nucleic acid-templated transcription	GO:0005730 nucleolus;GO:0005654 nucleoplasm;GO:0031981 nuclear lumen	GO:0001228 DNA-binding transcription activator activity, RNA polymerase II-specific;GO:0000978 RNA polymerase II proximal promoter sequence-specific DNA binding;GO:0000987 proximal promoter sequence-specific DNA binding	Predicted intracellular proteins	Nucleoli (Supported); Additional: Nucleoplasm			0
55696	RBM22_HUMAN	0	0	0	1	RBM22	RNA binding motif protein 22	GO:0046827 positive regulation of protein export from nucleus;GO:0046825 regulation of protein export from nucleus;GO:0033120 positive regulation of RNA splicing	GO:0071006 U2-type catalytic step 1 spliceosome;GO:0071012 catalytic step 1 spliceosome;GO:0000974 Prp19 complex	GO:0017070 U6 snRNA binding;GO:0017069 snRNA binding;GO:0036002 pre-mRNA binding	Predicted intracellular proteins	Nucleoplasm (Enhanced)		(hsa03040)Spliceosome; (ko03040)Spliceosome	0
3007	H13_HUMAN	0	0	0	1	H1-3	H1.3 linker histone, cluster member	GO:0016584 nucleosome positioning;GO:0031936 negative regulation of chromatin silencing;GO:0031935 regulation of chromatin silencing	GO:0000791 euchromatin;GO:0000786 nucleosome;GO:0044815 DNA packaging complex	GO:0031492 nucleosomal DNA binding;GO:0031491 nucleosome binding;GO:0031490 chromatin DNA binding	Predicted intracellular proteins				0
9221	NOLC1_HUMAN	0	0	0	1	NOLC1	nucleolar and coiled-body phosphoprotein 1	GO:0033979 box H/ACA snoRNA metabolic process;GO:0007000 nucleolus organization;GO:0014029 neural crest formation	GO:0031429 box H/ACA snoRNP complex;GO:0031428 box C/D snoRNP complex;GO:0072588 box H/ACA RNP complex	GO:0030519 snoRNP binding;GO:0062064 box C/D snoRNP complex binding;GO:0062065 box H/ACA snoRNP complex binding	Predicted intracellular proteins	Nucleoli fibrillar center (Enhanced)	(M295)SIG PIP3 SIGNALING IN CARDIAC MYOCTES		0
221143	EFMT1_HUMAN	0	0	1	0	EEF1AKMT1	EEF1A lysine methyltransferase 1	GO:0018022 peptidyl-lysine methylation;GO:0006479 protein methylation;GO:0008213 protein alkylation	GO:0005829 cytosol;GO:0044444 cytoplasmic part;GO:0005737 cytoplasm	GO:0016279 protein-lysine N-methyltransferase activity;GO:0016278 lysine N-methyltransferase activity;GO:0008276 protein methyltransferase activity	Predicted intracellular proteins	Cytosol;Plasma membrane (Approved)			0
23212	RRS1_HUMAN	0	0	0	1	RRS1	ribosome biogenesis regulator 1 homolog	GO:0000055 ribosomal large subunit export from nucleus;GO:0000447 endonucleolytic cleavage in ITS1 to separate SSU-rRNA from 5.8S rRNA and LSU-rRNA from tricistronic rRNA transcript (SSU-rRNA, 5.8S rRNA, LSU-rRNA);GO:1902570 protein localization to nucleolus	GO:0030687 preribosome, large subunit precursor;GO:0030684 preribosome;GO:0000794 condensed nuclear chromosome	GO:0008097 5S rRNA binding;GO:0019843 rRNA binding;GO:0003723 RNA binding	Predicted intracellular proteins	Nucleoli (Supported)			0
6206	RS12_HUMAN	0	0	0	1	RPS12	ribosomal protein S12	GO:0006614 SRP-dependent cotranslational protein targeting to membrane;GO:0006613 cotranslational protein targeting to membrane;GO:0045047 protein targeting to ER	GO:0022627 cytosolic small ribosomal subunit;GO:0015935 small ribosomal subunit;GO:0022626 cytosolic ribosome	GO:0003735 structural constituent of ribosome;GO:0005198 structural molecule activity;GO:0003723 RNA binding	Ribosomal proteins; Predicted intracellular proteins	Cytosol (Supported); Additional: Golgi apparatus;Vesicles		(hsa03010)Ribosome; (ko03010)Ribosome	0
5393	EXOS9_HUMAN	0	0	0	1	EXOSC9	exosome component 9	GO:0034473 U1 snRNA 3'-end processing;GO:0034476 U5 snRNA 3'-end processing;GO:0071042 nuclear polyadenylation-dependent mRNA catabolic process	GO:0000177 cytoplasmic exosome (RNase complex);GO:0000176 nuclear exosome (RNase complex);GO:0000178 exosome (RNase complex)	GO:0017091 AU-rich element binding;GO:0035925 mRNA 3'-UTR AU-rich region binding;GO:0000175 3'-5'-exoribonuclease activity	Predicted intracellular proteins	Nucleoli (Enhanced); Additional: Nucleoplasm		(ko03018)RNA degradation; (hsa03018)RNA degradation	0
7150	TOP1_HUMAN	0	0	0	1	TOP1	DNA topoisomerase I	GO:0040016 embryonic cleavage;GO:0006265 DNA topological change;GO:0032922 circadian regulation of gene expression	GO:0000932 P-body;GO:0001650 fibrillar center;GO:0043204 perikaryon	GO:0003917 DNA topoisomerase type I activity;GO:0097100 supercoiled DNA binding;GO:0003916 DNA topoisomerase activity	Disease related genes; Enzymes; FDA approved drug targets:Small molecule drugs; ENZYME proteins:Isomerase; Cancer-related genes; Predicted intracellular proteins	Nucleoli fibrillar center;Nucleoplasm (Supported)	(M220)PID CASPASE PATHWAY		0
9801	RM19_HUMAN	0	1	0	0	MRPL19	mitochondrial ribosomal protein L19	GO:0070125 mitochondrial translational elongation;GO:0070126 mitochondrial translational termination;GO:0006415 translational termination	GO:0000315 organellar large ribosomal subunit;GO:0005762 mitochondrial large ribosomal subunit;GO:0000313 organellar ribosome	GO:0003735 structural constituent of ribosome;GO:0005198 structural molecule activity;GO:0005515 protein binding	Ribosomal proteins; Predicted intracellular proteins	Mitochondria (Supported)		(hsa03010)Ribosome; (ko03010)Ribosome	0
6626	SNRPA_HUMAN	0	0	0	1	SNRPA	small nuclear ribonucleoprotein polypeptide A	GO:1900363 regulation of mRNA polyadenylation;GO:0031440 regulation of mRNA 3'-end processing;GO:0006378 mRNA polyadenylation	GO:0005685 U1 snRNP;GO:0097525 spliceosomal snRNP complex;GO:0030532 small nuclear ribonucleoprotein complex	GO:1990446 U1 snRNP binding;GO:0070990 snRNP binding;GO:0030619 U1 snRNA binding	Predicted intracellular proteins	Nucleoplasm (Supported)		(hsa03040)Spliceosome; (ko03040)Spliceosome	0
89777	SPB12_HUMAN	0	1	0	0	SERPINB12	serpin family B member 12	GO:0042177 negative regulation of protein catabolic process;GO:0002244 hematopoietic progenitor cell differentiation;GO:0010951 negative regulation of endopeptidase activity	GO:0101003 ficolin-1-rich granule membrane;GO:0070820 tertiary granule;GO:0101002 ficolin-1-rich granule	GO:0004867 serine-type endopeptidase inhibitor activity;GO:0004866 endopeptidase inhibitor activity;GO:0030414 peptidase inhibitor activity	Predicted intracellular proteins		(M3468)NABA ECM REGULATORS; (M5885)NABA MATRISOME ASSOCIATED; (M5889)NABA MATRISOME		0
60488	RT35_HUMAN	0	0	1	0	MRPS35	mitochondrial ribosomal protein S35	GO:0042769 DNA damage response, detection of DNA damage;GO:0070125 mitochondrial translational elongation;GO:0070126 mitochondrial translational termination	GO:0000314 organellar small ribosomal subunit;GO:0005763 mitochondrial small ribosomal subunit;GO:0015935 small ribosomal subunit	GO:0003735 structural constituent of ribosome;GO:0005198 structural molecule activity;GO:0003723 RNA binding	Ribosomal proteins; Predicted intracellular proteins	Mitochondria (Approved); Additional: Cytosol			0
6632	SMD1_HUMAN	0	0	0	1	SNRPD1	small nuclear ribonucleoprotein D1 polypeptide	GO:0000387 spliceosomal snRNP assembly;GO:0000245 spliceosomal complex assembly;GO:0051170 import into nucleus	GO:0000243 commitment complex;GO:0034715 pICln-Sm protein complex;GO:0034709 methylosome	GO:1990446 U1 snRNP binding;GO:0070990 snRNP binding;GO:0043021 ribonucleoprotein complex binding	Predicted intracellular proteins			(ko05322)Systemic lupus erythematosus; (hsa03040)Spliceosome; (ko03040)Spliceosome	0
7157	P53_HUMAN	0	0	0	1	TP53	tumor protein p53	GO:1905856 negative regulation of pentose-phosphate shunt;GO:1990248 regulation of transcription from RNA polymerase II promoter in response to DNA damage;GO:0072717 cellular response to actinomycin D	GO:0005669 transcription factor TFIID complex;GO:0005657 replication fork;GO:0035861 site of double-strand break	GO:0035033 histone deacetylase regulator activity;GO:0097371 MDM2/MDM4 family protein binding;GO:0001094 TFIID-class transcription factor complex binding	Cancer-related genes:Mutational cancer driver genes; Transporters:Transporter channels and pores; Disease related genes; Cancer-related genes:Mutated cancer genes; Transcription factors:Immunoglobulin fold; Cancer-related genes:Candidate cancer biomarkers; Potential drug targets; Predicted intracellular proteins	Nucleoplasm (Enhanced)	(M1529)SA G1 AND S PHASES; (M180)PID HIF1A PATHWAY; (M32)PID HDAC CLASSIII PATHWAY	(ko05216)Thyroid cancer; (hsa05216)Thyroid cancer; (ko05219)Bladder cancer	0
4192	MK_HUMAN	1	0	0	0	MDK	midkine	GO:0106091 glial cell projection elongation;GO:1905555 positive regulation blood vessel branching;GO:1905653 positive regulation of artery morphogenesis	GO:0062023 collagen-containing extracellular matrix;GO:0031012 extracellular matrix;GO:0044421 extracellular region part	GO:1904399 heparan sulfate binding;GO:0035374 chondroitin sulfate binding;GO:0008083 growth factor activity	Predicted secreted proteins; Cancer-related genes:Candidate cancer biomarkers	Vesicles (Approved)	(M165)PID SYNDECAN 4 PATHWAY; (M277)PID INTEGRIN A4B1 PATHWAY; (M18)PID INTEGRIN1 PATHWAY		0
7184	ENPL_HUMAN	0	1	0	0	HSP90B1	heat shock protein 90 beta family member 1	GO:0031247 actin rod assembly;GO:0036500 ATF6-mediated unfolded protein response;GO:0034975 protein folding in endoplasmic reticulum	GO:0033018 sarcoplasmic reticulum lumen;GO:0071682 endocytic vesicle lumen;GO:0016529 sarcoplasmic reticulum	GO:0050750 low-density lipoprotein particle receptor binding;GO:0070325 lipoprotein particle receptor binding;GO:0051082 unfolded protein binding	Predicted intracellular proteins; Cancer-related genes:Candidate cancer biomarkers	Endoplasmic reticulum (Enhanced)	(M183)PID IL6 7 PATHWAY	(ko04918)Thyroid hormone synthesis; (hsa04918)Thyroid hormone synthesis; (ko05215)Prostate cancer	0
5917	SYRC_HUMAN	0	0	1	0	RARS1	arginyl-tRNA synthetase 1	GO:0006420 arginyl-tRNA aminoacylation;GO:0006418 tRNA aminoacylation for protein translation;GO:0043039 tRNA aminoacylation	GO:0017101 aminoacyl-tRNA synthetase multienzyme complex;GO:0070062 extracellular exosome;GO:1903561 extracellular vesicle	GO:0004814 arginine-tRNA ligase activity;GO:0034618 arginine binding;GO:0004812 aminoacyl-tRNA ligase activity	Disease related genes; Enzymes; ENZYME proteins:Ligase; Potential drug targets; Predicted intracellular proteins	Cytosol (Enhanced); Additional: Nucleoplasm		(ko00970)Aminoacyl-tRNA biosynthesis; (hsa00970)Aminoacyl-tRNA biosynthesis	0
829	CAZA1_HUMAN	0	0	0	1	CAPZA1	capping actin protein of muscle Z-line subunit alpha 1	GO:0051016 barbed-end actin filament capping;GO:0051693 actin filament capping;GO:0030835 negative regulation of actin filament depolymerization	GO:0008290 F-actin capping protein complex;GO:0071203 WASH complex;GO:0015629 actin cytoskeleton	GO:0051015 actin filament binding;GO:0045296 cadherin binding;GO:0003779 actin binding	Predicted intracellular proteins			(hsa04144)Endocytosis; (ko04144)Endocytosis	0
283629	TSSK4_HUMAN	0	1	0	0	TSSK4	testis specific serine kinase 4	GO:1990443 peptidyl-threonine autophosphorylation;GO:0032793 positive regulation of CREB transcription factor activity;GO:0030317 flagellated sperm motility	GO:0036126 sperm flagellum;GO:0001669 acrosomal vesicle;GO:0097729 9+2 motile cilium	GO:0000287 magnesium ion binding;GO:0004674 protein serine/threonine kinase activity;GO:0004672 protein kinase activity	ENZYME proteins:Transferases; Enzymes; Kinases:CAMK Ser/Thr protein kinases; Predicted intracellular proteins	Cell Junctions (Approved)			0
5304	PIP_HUMAN	0	0	1	0	PIP	prolactin induced protein	GO:0070233 negative regulation of T cell apoptotic process;GO:0070229 negative regulation of lymphocyte apoptotic process;GO:0070232 regulation of T cell apoptotic process	GO:0070062 extracellular exosome;GO:1903561 extracellular vesicle;GO:0043230 extracellular organelle	GO:0019864 IgG binding;GO:0019865 immunoglobulin binding;GO:0004190 aspartic-type endopeptidase activity	Predicted secreted proteins				0
3148	HMGB2_HUMAN	0	1	0	0	HMGB2	high mobility group box 2	GO:0032075 positive regulation of nuclease activity;GO:0006265 DNA topological change;GO:0045654 positive regulation of megakaryocyte differentiation	GO:0000793 condensed chromosome;GO:0048471 perinuclear region of cytoplasm;GO:0000785 chromatin	GO:0044378 non-sequence-specific DNA binding, bending;GO:0097100 supercoiled DNA binding;GO:0050786 RAGE receptor binding	Predicted intracellular proteins	Nucleoplasm (Supported); Additional: Nucleoli			0
51013	EXOS1_HUMAN	0	0	1	0	EXOSC1	exosome component 1	GO:0043928 exonucleolytic nuclear-transcribed mRNA catabolic process involved in deadenylation-dependent decay;GO:0000291 nuclear-transcribed mRNA catabolic process, exonucleolytic;GO:0090503 RNA phosphodiester bond hydrolysis, exonucleolytic	GO:0000176 nuclear exosome (RNase complex);GO:0000178 exosome (RNase complex);GO:1905354 exoribonuclease complex	GO:0004532 exoribonuclease activity;GO:0004527 exonuclease activity;GO:0004540 ribonuclease activity	Predicted intracellular proteins	Nuclear bodies (Approved); Additional: Nucleoplasm	(M14532)ST PHOSPHOINOSITIDE 3 KINASE PATHWAY	(ko03018)RNA degradation; (hsa03018)RNA degradation	0
6636	RUXF_HUMAN	0	0	0	1	SNRPF	small nuclear ribonucleoprotein polypeptide F	GO:0008334 histone mRNA metabolic process;GO:0006369 termination of RNA polymerase II transcription;GO:0000387 spliceosomal snRNP assembly	GO:0034715 pICln-Sm protein complex;GO:0005683 U7 snRNP;GO:0034709 methylosome	GO:0003723 RNA binding;GO:0003676 nucleic acid binding;GO:1901363 heterocyclic compound binding	Predicted intracellular proteins			(hsa03040)Spliceosome; (ko03040)Spliceosome	0
6638	RSMN_HUMAN	0	0	1	0	SNRPN	small nuclear ribonucleoprotein polypeptide N	GO:0000377 RNA splicing, via transesterification reactions with bulged adenosine as nucleophile;GO:0000398 mRNA splicing, via spliceosome;GO:0000375 RNA splicing, via transesterification reactions	GO:0005687 U4 snRNP;GO:0071004 U2-type prespliceosome;GO:0071010 prespliceosome	GO:0003723 RNA binding;GO:0003676 nucleic acid binding;GO:1901363 heterocyclic compound binding	Predicted intracellular proteins	Nucleoplasm (Approved)			0
51649	RT23_HUMAN	0	0	0	1	MRPS23	mitochondrial ribosomal protein S23	GO:0070125 mitochondrial translational elongation;GO:0070126 mitochondrial translational termination;GO:0006415 translational termination	GO:0005840 ribosome;GO:0031965 nuclear membrane;GO:0005635 nuclear envelope	GO:0003735 structural constituent of ribosome;GO:0005198 structural molecule activity;GO:0003723 RNA binding	Disease related genes; Ribosomal proteins; Predicted intracellular proteins	Mitochondria (Supported); Additional: Nuclear membrane			0
84365	MK67I_HUMAN	0	0	0	1	NIFK	nucleolar protein interacting with the FHA domain of MKI67	GO:0000463 maturation of LSU-rRNA from tricistronic rRNA transcript (SSU-rRNA, 5.8S rRNA, LSU-rRNA);GO:0000470 maturation of LSU-rRNA;GO:0009303 rRNA transcription	GO:0000794 condensed nuclear chromosome;GO:0000793 condensed chromosome;GO:0000228 nuclear chromosome	GO:0003723 RNA binding;GO:0003676 nucleic acid binding;GO:1901363 heterocyclic compound binding	Predicted intracellular proteins	Nucleoli;Nucleoli rim (Enhanced); Additional: Mitotic chromosome			0
51490	CI114_HUMAN	0	0	1	0	SPOUT1	SPOUT domain containing methyltransferase 1	GO:0051661 maintenance of centrosome location;GO:0051657 maintenance of organelle location;GO:0051642 centrosome localization	GO:0031616 spindle pole centrosome;GO:0000777 condensed chromosome kinetochore;GO:0000779 condensed chromosome, centromeric region	GO:0035198 miRNA binding;GO:0061980 regulatory RNA binding;GO:0008168 methyltransferase activity	Predicted intracellular proteins				0
55596	ZCHC8_HUMAN	0	0	0	1	ZCCHC8	zinc finger CCHC-type containing 8	GO:0016076 snRNA catabolic process;GO:0034661 ncRNA catabolic process;GO:0016073 snRNA metabolic process	GO:0031499 TRAMP complex;GO:0071013 catalytic step 2 spliceosome;GO:0005681 spliceosomal complex	GO:0008270 zinc ion binding;GO:0046914 transition metal ion binding;GO:0003723 RNA binding	Predicted intracellular proteins	Nucleoplasm (Enhanced)			0
55920	RCC2_HUMAN	0	1	0	0	RCC2	regulator of chromosome condensation 2	GO:0072356 chromosome passenger complex localization to kinetochore;GO:0051987 positive regulation of attachment of spindle microtubules to kinetochore;GO:0051988 regulation of attachment of spindle microtubules to kinetochore	GO:0034506 chromosome, centromeric core domain;GO:1990023 mitotic spindle midzone;GO:0051233 spindle midzone	GO:0031267 small GTPase binding;GO:0005085 guanyl-nucleotide exchange factor activity;GO:0008017 microtubule binding	Predicted intracellular proteins				0
5981	RFC1_HUMAN	0	0	0	1	RFC1	replication factor C subunit 1	GO:0090618 DNA clamp unloading;GO:0042276 error-prone translesion synthesis;GO:0070987 error-free translesion synthesis	GO:0031391 Elg1 RFC-like complex;GO:0005663 DNA replication factor C complex;GO:0005657 replication fork	GO:0061860 DNA clamp unloader activity;GO:0003689 DNA clamp loader activity;GO:0033170 protein-DNA loading ATPase activity	Predicted intracellular proteins	Nucleoplasm (Enhanced)	(M94)PID FAS PATHWAY	(ko03430)Mismatch repair; (hsa03430)Mismatch repair; (ko03030)DNA replication	0
84545	RM43_HUMAN	0	1	0	0	MRPL43	mitochondrial ribosomal protein L43	GO:0070125 mitochondrial translational elongation;GO:0070126 mitochondrial translational termination;GO:0006415 translational termination	GO:0000315 organellar large ribosomal subunit;GO:0005762 mitochondrial large ribosomal subunit;GO:0000313 organellar ribosome	GO:0003735 structural constituent of ribosome;GO:0005198 structural molecule activity;GO:0003723 RNA binding	Ribosomal proteins; Predicted intracellular proteins	Mitochondria;Nucleoplasm (Approved)			0
3039	HBA_HUMAN	0	0	0	1	HBA1	hemoglobin subunit alpha 1	GO:0015671 oxygen transport;GO:0015669 gas transport;GO:0042744 hydrogen peroxide catabolic process	GO:0031838 haptoglobin-hemoglobin complex;GO:0005833 hemoglobin complex;GO:0071682 endocytic vesicle lumen	GO:0031720 haptoglobin binding;GO:0005344 oxygen carrier activity;GO:0019825 oxygen binding	Disease related genes; Transporters:Transporter channels and pores; FDA approved drug targets:Small molecule drugs; Predicted intracellular proteins			(ko05143)African trypanosomiasis; (hsa05143)African trypanosomiasis; (hsa05144)Malaria	0
5093	PCBP1_HUMAN	0	1	0	0	PCBP1	poly(rC) binding protein 1	GO:0039694 viral RNA genome replication;GO:0019079 viral genome replication;GO:0019058 viral life cycle	GO:0036464 cytoplasmic ribonucleoprotein granule;GO:0035770 ribonucleoprotein granule;GO:0016607 nuclear speck	GO:0098847 sequence-specific single stranded DNA binding;GO:0003697 single-stranded DNA binding;GO:0045296 cadherin binding	Cancer-related genes:Mutational cancer driver genes; Cancer-related genes:Mutated cancer genes; Predicted intracellular proteins	Nuclear speckles (Enhanced); Additional: Cytoplasmic bodies		(ko04216)Ferroptosis; (hsa04216)Ferroptosis; (hsa03040)Spliceosome	0
1152	KCRB_HUMAN	0	1	0	0	CKB	creatine kinase B	GO:0006599 phosphagen metabolic process;GO:0006603 phosphocreatine metabolic process;GO:0042396 phosphagen biosynthetic process	GO:0043025 neuronal cell body;GO:0044297 cell body;GO:0030425 dendrite	GO:0004111 creatine kinase activity;GO:0016775 phosphotransferase activity, nitrogenous group as acceptor;GO:0031625 ubiquitin protein ligase binding	ENZYME proteins:Transferases; Predicted intracellular proteins; Enzymes; FDA approved drug targets:Small molecule drugs; Cancer-related genes:Candidate cancer biomarkers; Candidate cardiovascular disease genes	Cytosol (Supported)		(M00047)Creatine pathway; (hsa)Creatine pathway; (ko00330)Arginine and proline metabolism	0
23524	SRRM2_HUMAN	0	0	0	1	SRRM2	serine/arginine repetitive matrix 2	GO:0000377 RNA splicing, via transesterification reactions with bulged adenosine as nucleophile;GO:0000398 mRNA splicing, via spliceosome;GO:0000375 RNA splicing, via transesterification reactions	GO:0071007 U2-type catalytic step 2 spliceosome;GO:0071005 U2-type precatalytic spliceosome;GO:0071011 precatalytic spliceosome	GO:0070742 C2H2 zinc finger domain binding;GO:0047485 protein N-terminus binding;GO:0003729 mRNA binding	Predicted intracellular proteins	Nuclear speckles (Enhanced)			0
84790	TBA1C_HUMAN	1	0	0	0	TUBA1C	tubulin alpha 1c	GO:0030705 cytoskeleton-dependent intracellular transport;GO:0051301 cell division;GO:0000226 microtubule cytoskeleton organization	GO:0005874 microtubule;GO:0099513 polymeric cytoskeletal fiber;GO:0099512 supramolecular fiber	GO:0005200 structural constituent of cytoskeleton;GO:0003924 GTPase activity;GO:0005525 GTP binding	Predicted intracellular proteins	Microtubules (Supported)		(ko05130)Pathogenic Escherichia coli infection; (hsa05130)Pathogenic Escherichia coli infection; (ko04540)Gap junction	0
3188	HNRH2_HUMAN	0	0	0	1	HNRNPH2	heterogeneous nuclear ribonucleoprotein H2	GO:0043484 regulation of RNA splicing;GO:0000377 RNA splicing, via transesterification reactions with bulged adenosine as nucleophile;GO:0000398 mRNA splicing, via spliceosome	GO:0014069 postsynaptic density;GO:0032279 asymmetric synapse;GO:0099572 postsynaptic specialization	GO:0003723 RNA binding;GO:0003676 nucleic acid binding;GO:1901363 heterocyclic compound binding	Disease related genes; Predicted intracellular proteins	Nucleoplasm (Enhanced)			0
2181	ACSL3_HUMAN	0	0	0	1	ACSL3	acyl-CoA synthetase long chain family member 3	GO:2001247 positive regulation of phosphatidylcholine biosynthetic process;GO:0042998 positive regulation of Golgi to plasma membrane protein transport;GO:2001245 regulation of phosphatidylcholine biosynthetic process	GO:0005778 peroxisomal membrane;GO:0031903 microbody membrane;GO:0005811 lipid droplet	GO:0047676 arachidonate-CoA ligase activity;GO:0004467 long-chain fatty acid-CoA ligase activity;GO:0015645 fatty acid ligase activity	Cancer-related genes; ENZYME proteins:Ligase; Enzymes; Predicted intracellular proteins	Nucleoli;Nucleoli rim (Approved); Additional: Lipid droplets		(hsa)beta-Oxidation, acyl-CoA synthesis; (M00086)beta-Oxidation, acyl-CoA synthesis; (hsa00061)Fatty acid biosynthesis	0
8402	M2OM_HUMAN	0	0	0	1	SLC25A11	solute carrier family 25 member 11	GO:0015709 thiosulfate transport;GO:0015729 oxaloacetate transport;GO:0015743 malate transport	GO:0005743 mitochondrial inner membrane;GO:0019866 organelle inner membrane;GO:0031966 mitochondrial membrane	GO:0015367 oxoglutarate:malate antiporter activity;GO:0015117 thiosulfate transmembrane transporter activity;GO:0015131 oxaloacetate transmembrane transporter activity	Transporters:Electrochemical Potential-driven transporters				0
55651	NHP2_HUMAN	0	0	0	1	NHP2	NHP2 ribonucleoprotein	GO:0031120 snRNA pseudouridine synthesis;GO:0040031 snRNA modification;GO:0031118 rRNA pseudouridine synthesis	GO:0072589 box H/ACA scaRNP complex;GO:0031429 box H/ACA snoRNP complex;GO:0090661 box H/ACA telomerase RNP complex	GO:0034513 box H/ACA snoRNA binding;GO:0070034 telomerase RNA binding;GO:0030515 snoRNA binding	Disease related genes; Ribosomal proteins; Predicted intracellular proteins	Nucleoplasm (Supported); Additional: Cytosol		(ko03008)Ribosome biogenesis in eukaryotes; (hsa03008)Ribosome biogenesis in eukaryotes	0
22827	PUF60_HUMAN	0	1	0	0	PUF60	poly(U) binding splicing factor 60	GO:0006376 mRNA splice site selection;GO:0000381 regulation of alternative mRNA splicing, via spliceosome;GO:0000380 alternative mRNA splicing, via spliceosome	GO:0030054 cell junction;GO:0005654 nucleoplasm;GO:0031981 nuclear lumen	GO:0045296 cadherin binding;GO:0050839 cell adhesion molecule binding;GO:0042802 identical protein binding	Disease related genes; Predicted intracellular proteins	Nucleoplasm (Enhanced)		(hsa03040)Spliceosome; (ko03040)Spliceosome	0
11168	PSIP1_HUMAN	0	1	0	0	PSIP1	PC4 and SFRS1 interacting protein 1	GO:0075713 establishment of integrated proviral latency;GO:0019043 establishment of viral latency;GO:0019042 viral latency	GO:0035327 transcriptionally active chromatin;GO:0000785 chromatin;GO:0044427 chromosomal part	GO:0097100 supercoiled DNA binding;GO:0003712 transcription coregulator activity;GO:0003690 double-stranded DNA binding	Cancer-related genes; Disease related genes; Predicted intracellular proteins	Nucleoplasm (Enhanced)			0
23378	RRP8_HUMAN	0	0	0	1	RRP8	ribosomal RNA processing 8	GO:0046015 regulation of transcription by glucose;GO:0000183 chromatin silencing at rDNA;GO:0042149 cellular response to glucose starvation	GO:0033553 rDNA heterochromatin;GO:0005677 chromatin silencing complex;GO:0090568 nuclear transcriptional repressor complex	GO:0035064 methylated histone binding;GO:0140034 methylation-dependent protein binding;GO:0140030 modification-dependent protein binding	Predicted intracellular proteins	Cytosol;Nucleoli;Nucleoplasm (Supported)			0
7919	DX39B_HUMAN	0	0	1	0	DDX39B	DExD-box helicase 39B	GO:2000002 negative regulation of DNA damage checkpoint;GO:1901977 negative regulation of cell cycle checkpoint;GO:0010501 RNA secondary structure unwinding	GO:0005688 U6 snRNP;GO:0005687 U4 snRNP;GO:0000346 transcription export complex	GO:0008186 RNA-dependent ATPase activity;GO:0043008 ATP-dependent protein binding;GO:0030621 U4 snRNA binding	Transporters:Primary Active Transporters; Enzymes; Predicted intracellular proteins; ENZYME proteins:Hydrolases	Nuclear speckles (Enhanced)		(ko03015)mRNA surveillance pathway; (hsa03015)mRNA surveillance pathway; (hsa03040)Spliceosome	0
9128	PRP4_HUMAN	0	0	1	0	PRPF4	pre-mRNA processing factor 4	GO:0000377 RNA splicing, via transesterification reactions with bulged adenosine as nucleophile;GO:0000398 mRNA splicing, via spliceosome;GO:0000375 RNA splicing, via transesterification reactions	GO:0071001 U4/U6 snRNP;GO:0046540 U4/U6 x U5 tri-snRNP complex;GO:0097526 spliceosomal tri-snRNP complex	GO:0030621 U4 snRNA binding;GO:0017070 U6 snRNA binding;GO:0017069 snRNA binding	Disease related genes; Predicted intracellular proteins	Nuclear speckles (Enhanced)		(hsa03040)Spliceosome; (ko03040)Spliceosome	0
6181	RLA2_HUMAN	0	0	0	1	RPLP2	ribosomal protein lateral stalk subunit P2	GO:0002182 cytoplasmic translational elongation;GO:0002181 cytoplasmic translation;GO:0006614 SRP-dependent cotranslational protein targeting to membrane	GO:0022625 cytosolic large ribosomal subunit;GO:0022626 cytosolic ribosome;GO:0015934 large ribosomal subunit	GO:0003735 structural constituent of ribosome;GO:0005198 structural molecule activity;GO:0005515 protein binding	Ribosomal proteins; Predicted intracellular proteins	Mitochondria (Approved)		(hsa03010)Ribosome; (ko03010)Ribosome	0
10898	CPSF4_HUMAN	0	0	0	1	CPSF4	cleavage and polyadenylation specific factor 4	GO:0039656 modulation by virus of host gene expression;GO:0046778 modification by virus of host mRNA processing;GO:0098789 pre-mRNA cleavage required for polyadenylation	GO:0005847 mRNA cleavage and polyadenylation specificity factor complex;GO:0005849 mRNA cleavage factor complex;GO:0044451 nucleoplasm part	GO:0008270 zinc ion binding;GO:0046914 transition metal ion binding;GO:1990837 sequence-specific double-stranded DNA binding	Predicted intracellular proteins	Nucleoplasm (Supported); Additional: Vesicles		(ko03015)mRNA surveillance pathway; (hsa03015)mRNA surveillance pathway; (ko05164)Influenza A	0
5931	RBBP7_HUMAN	0	0	0	1	RBBP7	RB binding protein 7, chromatin remodeling factor	GO:0010286 heat acclimation;GO:0070370 cellular heat acclimation;GO:0070317 negative regulation of G0 to G1 transition	GO:0016581 NuRD complex;GO:0090545 CHD-type complex;GO:0035098 ESC/E(Z) complex	GO:0003723 RNA binding;GO:0003676 nucleic acid binding;GO:1901363 heterocyclic compound binding	Predicted intracellular proteins	Nucleoplasm (Enhanced)	(M219)PID HEDGEHOG GLI PATHWAY; (M101)PID HDAC CLASSI PATHWAY; (M105)PID TELOMERASE PATHWAY		0
8349	H2B2E_HUMAN	0	0	0	1	H2BC21	H2B clustered histone 21	GO:0002227 innate immune response in mucosa;GO:0002385 mucosal immune response;GO:0002251 organ or tissue specific immune response	GO:0000786 nucleosome;GO:0044815 DNA packaging complex;GO:0032993 protein-DNA complex	GO:0046982 protein heterodimerization activity;GO:0046983 protein dimerization activity;GO:0003677 DNA binding	Predicted intracellular proteins	Nucleoplasm (Approved); Additional: Cytosol		(ko05322)Systemic lupus erythematosus; (hsa05322)Systemic lupus erythematosus; (ko05034)Alcoholism	0
51253	RM37_HUMAN	0	0	0	1	MRPL37	mitochondrial ribosomal protein L37	GO:0070125 mitochondrial translational elongation;GO:0070126 mitochondrial translational termination;GO:0006415 translational termination	GO:0000315 organellar large ribosomal subunit;GO:0005762 mitochondrial large ribosomal subunit;GO:0000313 organellar ribosome	GO:0003735 structural constituent of ribosome;GO:0005198 structural molecule activity;GO:0003723 RNA binding	Ribosomal proteins; Predicted intracellular proteins	Mitochondria (Supported)		(hsa03010)Ribosome	0
8340	H2B1L_HUMAN	0	0	1	0	H2BC13	H2B clustered histone 13	GO:0006334 nucleosome assembly;GO:0031497 chromatin assembly;GO:0034728 nucleosome organization	GO:0000786 nucleosome;GO:0044815 DNA packaging complex;GO:0032993 protein-DNA complex	GO:0046982 protein heterodimerization activity;GO:0046983 protein dimerization activity;GO:0003677 DNA binding	Predicted intracellular proteins	Nucleoplasm (Approved); Additional: Cytosol		(ko05322)Systemic lupus erythematosus; (hsa05322)Systemic lupus erythematosus; (ko05034)Alcoholism	0
51474	LIMA1_HUMAN	0	0	0	1	LIMA1	LIM domain and actin binding 1	GO:0030299 intestinal cholesterol absorption;GO:0098856 intestinal lipid absorption;GO:0044241 lipid digestion	GO:0032154 cleavage furrow;GO:0031526 brush border membrane;GO:0032155 cell division site part	GO:0003785 actin monomer binding;GO:0051015 actin filament binding;GO:0045296 cadherin binding	Predicted intracellular proteins	Actin filaments;Plasma membrane (Enhanced); Additional: Cytosol;Focal adhesion sites	(M232)PID ECADHERIN STABILIZATION PATHWAY		0
84321	THOC3_HUMAN	0	0	0	1	THOC3	THO complex 3	GO:0046784 viral mRNA export from host cell nucleus;GO:0044417 translocation of molecules into host;GO:0051836 translocation of molecules into other organism involved in symbiotic interaction	GO:0000347 THO complex;GO:0000445 THO complex part of transcription export complex;GO:0000346 transcription export complex	GO:0003723 RNA binding;GO:0003676 nucleic acid binding;GO:1901363 heterocyclic compound binding	Predicted intracellular proteins	Nucleoplasm (Enhanced); Additional: Vesicles		(hsa03040)Spliceosome; (ko03040)Spliceosome; (ko03013)RNA transport	0
4809	NH2L1_HUMAN	0	0	1	0	SNU13	small nuclear ribonucleoprotein 13	GO:0000470 maturation of LSU-rRNA;GO:0030490 maturation of SSU-rRNA;GO:0042273 ribosomal large subunit biogenesis	GO:0001651 dense fibrillar component;GO:0005690 U4atac snRNP;GO:0031428 box C/D snoRNP complex	GO:0034512 box C/D snoRNA binding;GO:0030622 U4atac snRNA binding;GO:0030621 U4 snRNA binding	Ribosomal proteins; Predicted intracellular proteins			(ko03008)Ribosome biogenesis in eukaryotes; (hsa03008)Ribosome biogenesis in eukaryotes; (hsa03040)Spliceosome	0
6232	RS27_HUMAN	0	0	0	1	RPS27	ribosomal protein S27	GO:0000028 ribosomal small subunit assembly;GO:0042255 ribosome assembly;GO:0042274 ribosomal small subunit biogenesis	GO:0022627 cytosolic small ribosomal subunit;GO:0098982 GABA-ergic synapse;GO:0015935 small ribosomal subunit	GO:0003735 structural constituent of ribosome;GO:0005198 structural molecule activity;GO:0008270 zinc ion binding	Disease related genes; Ribosomal proteins; Predicted intracellular proteins	Cytosol;Endoplasmic reticulum (Approved); Additional: Nucleoli		(hsa03010)Ribosome; (ko03010)Ribosome	0
10594	PRP8_HUMAN	0	0	0	1	PRPF8	pre-mRNA processing factor 8	GO:0000244 spliceosomal tri-snRNP complex assembly;GO:0000387 spliceosomal snRNP assembly;GO:0071222 cellular response to lipopolysaccharide	GO:0071006 U2-type catalytic step 1 spliceosome;GO:0071012 catalytic step 1 spliceosome;GO:0005682 U5 snRNP	GO:0030623 U5 snRNA binding;GO:0030620 U2 snRNA binding;GO:0030619 U1 snRNA binding	Cancer-related genes:Mutational cancer driver genes; Disease related genes; Predicted intracellular proteins	Nucleoplasm (Enhanced)		(hsa03040)Spliceosome; (ko03040)Spliceosome	0
26608	TBL2_HUMAN	0	0	0	1	TBL2	transducin beta like 2	GO:0042149 cellular response to glucose starvation;GO:0030968 endoplasmic reticulum unfolded protein response;GO:0034620 cellular response to unfolded protein	GO:0030176 integral component of endoplasmic reticulum membrane;GO:0031227 intrinsic component of endoplasmic reticulum membrane;GO:0005789 endoplasmic reticulum membrane	GO:0031369 translation initiation factor binding;GO:0051219 phosphoprotein binding;GO:0019901 protein kinase binding	Disease related genes; Predicted secreted proteins; Predicted intracellular proteins	Cytosol (Supported)			0
6168	RL37A_HUMAN	0	0	0	1	RPL37A	ribosomal protein L37a	GO:0006614 SRP-dependent cotranslational protein targeting to membrane;GO:0006613 cotranslational protein targeting to membrane;GO:0045047 protein targeting to ER	GO:0022625 cytosolic large ribosomal subunit;GO:0022626 cytosolic ribosome;GO:0015934 large ribosomal subunit	GO:0003735 structural constituent of ribosome;GO:0005198 structural molecule activity;GO:0003723 RNA binding	Ribosomal proteins; Predicted intracellular proteins	Cytosol;Endoplasmic reticulum (Approved)		(hsa03010)Ribosome; (ko03010)Ribosome	0
29997	NOP53_HUMAN	0	0	1	0	NOP53	NOP53 ribosome biogenesis factor	GO:1903004 regulation of protein K63-linked deubiquitination;GO:1903006 positive regulation of protein K63-linked deubiquitination;GO:1901837 negative regulation of transcription of nucleolar large rRNA by RNA polymerase I	GO:0033553 rDNA heterochromatin;GO:0000792 heterochromatin;GO:0001650 fibrillar center	GO:0008097 5S rRNA binding;GO:0019843 rRNA binding;GO:0002039 p53 binding	Predicted intracellular proteins	Nucleoli (Supported)		(ko05168)Herpes simplex infection; (hsa05168)Herpes simplex virus 1 infection	0
3146	HMGB1_HUMAN	0	1	0	0	HMGB1	high mobility group box 1	GO:0032072 regulation of restriction endodeoxyribonuclease activity;GO:0017055 negative regulation of RNA polymerase II transcriptional preinitiation complex assembly;GO:0045819 positive regulation of glycogen catabolic process	GO:0035868 alphav-beta3 integrin-HMGB1 complex;GO:0017053 transcriptional repressor complex;GO:1904813 ficolin-1-rich granule lumen	GO:0010858 calcium-dependent protein kinase regulator activity;GO:0019958 C-X-C chemokine binding;GO:0097100 supercoiled DNA binding	Predicted intracellular proteins	Nucleoplasm (Supported)	(M264)PID TOLL ENDOGENOUS PATHWAY; (M159)PID AMB2 NEUTROPHILS PATHWAY; (M53)PID INTEGRIN3 PATHWAY	(ko03410)Base excision repair; (hsa03410)Base excision repair; (ko04140)Autophagy - animal	0
23644	EDC4_HUMAN	0	0	0	1	EDC4	enhancer of mRNA decapping 4	GO:0031087 deadenylation-independent decapping of nuclear-transcribed mRNA;GO:0031086 nuclear-transcribed mRNA catabolic process, deadenylation-independent decay;GO:0043928 exonucleolytic nuclear-transcribed mRNA catabolic process involved in deadenylation-dependent decay	GO:0000932 P-body;GO:0036464 cytoplasmic ribonucleoprotein granule;GO:0035770 ribonucleoprotein granule	GO:0005515 protein binding;GO:0005488 binding;GO:0003674 molecular_function	Predicted intracellular proteins	Cytoplasmic bodies (Enhanced); Additional: Nucleoplasm		(ko03018)RNA degradation; (hsa03018)RNA degradation	0
23246	BOP1_HUMAN	0	0	0	1	BOP1	BOP1 ribosomal biogenesis factor	GO:0000448 cleavage in ITS2 between 5.8S rRNA and LSU-rRNA of tricistronic rRNA transcript (SSU-rRNA, 5.8S rRNA, LSU-rRNA);GO:0000463 maturation of LSU-rRNA from tricistronic rRNA transcript (SSU-rRNA, 5.8S rRNA, LSU-rRNA);GO:0000478 endonucleolytic cleavage involved in rRNA processing	GO:0070545 PeBoW complex;GO:0030687 preribosome, large subunit precursor;GO:0030686 90S preribosome	GO:0043021 ribonucleoprotein complex binding;GO:0044877 protein-containing complex binding;GO:0003723 RNA binding	Predicted intracellular proteins	Nucleoli;Nucleoli rim (Enhanced); Additional: Mitotic chromosome;Nucleoplasm			0
9136	U3IP2_HUMAN	1	0	0	0	RRP9	ribosomal RNA processing 9, U3 small nucleolar RNA binding protein	GO:0006364 rRNA processing;GO:0016072 rRNA metabolic process;GO:0042254 ribosome biogenesis	GO:0031428 box C/D snoRNP complex;GO:0005732 small nucleolar ribonucleoprotein complex;GO:0032040 small-subunit processome	GO:0034511 U3 snoRNA binding;GO:0030515 snoRNA binding;GO:0003723 RNA binding	Predicted intracellular proteins	Nucleoplasm (Supported)			0
79784	MYH14_HUMAN	0	0	0	1	MYH14	myosin heavy chain 14	GO:0070584 mitochondrion morphogenesis;GO:0071625 vocalization behavior;GO:0019228 neuronal action potential	GO:0097513 myosin II filament;GO:0032982 myosin filament;GO:0016460 myosin II complex	GO:0030898 actin-dependent ATPase activity;GO:0000146 microfilament motor activity;GO:0003774 motor activity	Disease related genes; Predicted intracellular proteins	Nucleoplasm (Approved)		(ko05132)Salmonella infection; (hsa05132)Salmonella infection; (ko04530)Tight junction	0
2017	SRC8_HUMAN	0	0	0	1	CTTN	cortactin	GO:0006930 substrate-dependent cell migration, cell extension;GO:0097062 dendritic spine maintenance;GO:0045987 positive regulation of smooth muscle contraction	GO:1990023 mitotic spindle midzone;GO:0002102 podosome;GO:0051233 spindle midzone	GO:0005522 profilin binding;GO:0051015 actin filament binding;GO:0045296 cadherin binding	Cancer-related genes:Mutational cancer driver genes; Predicted intracellular proteins	Cytosol;Plasma membrane (Supported); Additional: Golgi apparatus;Vesicles	(M251)PID SYNDECAN 3 PATHWAY; (M266)PID NCADHERIN PATHWAY; (M156)PID ECADHERIN NASCENT AJ PATHWAY	(ko05130)Pathogenic Escherichia coli infection; (hsa05130)Pathogenic Escherichia coli infection; (hsa05131)Shigellosis	0
1642	DDB1_HUMAN	0	0	0	1	DDB1	damage specific DNA binding protein 1	GO:0046726 positive regulation by virus of viral protein levels in host cell;GO:0046719 regulation by virus of viral protein levels in host cell;GO:1902188 positive regulation of viral release from host cell	GO:0031465 Cul4B-RING E3 ubiquitin ligase complex;GO:0031464 Cul4A-RING E3 ubiquitin ligase complex;GO:0080008 Cul4-RING E3 ubiquitin ligase complex	GO:0071987 WD40-repeat domain binding;GO:0097602 cullin family protein binding;GO:0003684 damaged DNA binding	Predicted intracellular proteins	Nucleoplasm (Enhanced)		(ko03420)Nucleotide excision repair; (hsa03420)Nucleotide excision repair; (hsa04120)Ubiquitin mediated proteolysis	0
29088	RM15_HUMAN	0	1	0	0	MRPL15	mitochondrial ribosomal protein L15	GO:1990830 cellular response to leukemia inhibitory factor;GO:1990823 response to leukemia inhibitory factor;GO:0070125 mitochondrial translational elongation	GO:0000315 organellar large ribosomal subunit;GO:0005762 mitochondrial large ribosomal subunit;GO:0000313 organellar ribosome	GO:0003735 structural constituent of ribosome;GO:0005198 structural molecule activity;GO:0003723 RNA binding	Ribosomal proteins; Predicted intracellular proteins	Mitochondria (Supported)		(hsa03010)Ribosome; (ko03010)Ribosome	0
222698	NKAPL_HUMAN	1	0	0	0	NKAPL	NFKB activating protein like	GO:0007283 spermatogenesis;GO:0048232 male gamete generation;GO:0007276 gamete generation	GO:0005634 nucleus;GO:0043231 intracellular membrane-bounded organelle;GO:0043227 membrane-bounded organelle	GO:0003682 chromatin binding;GO:0005515 protein binding;GO:0005488 binding	Predicted intracellular proteins				0
80218	NAA50_HUMAN	0	0	0	1	NAA50	N-alpha-acetyltransferase 50, NatE catalytic subunit	GO:0034087 establishment of mitotic sister chromatid cohesion;GO:0071962 mitotic sister chromatid cohesion, centromeric;GO:0034085 establishment of sister chromatid cohesion	GO:0031415 NatA complex;GO:0031414 N-terminal protein acetyltransferase complex;GO:0031248 protein acetyltransferase complex	GO:0052858 peptidyl-lysine acetyltransferase activity;GO:0010485 H4 histone acetyltransferase activity;GO:0004596 peptide alpha-N-acetyltransferase activity	ENZYME proteins:Transferases; Enzymes; Predicted intracellular proteins				0
53981	CPSF2_HUMAN	0	0	1	0	CPSF2	cleavage and polyadenylation specific factor 2	GO:0006398 mRNA 3'-end processing by stem-loop binding and cleavage;GO:0098789 pre-mRNA cleavage required for polyadenylation;GO:0098787 mRNA cleavage involved in mRNA processing	GO:0005847 mRNA cleavage and polyadenylation specificity factor complex;GO:0005849 mRNA cleavage factor complex;GO:0044451 nucleoplasm part	GO:0003723 RNA binding;GO:0003676 nucleic acid binding;GO:1901363 heterocyclic compound binding	Predicted intracellular proteins	Nucleoplasm (Approved); Additional: Vesicles		(ko03015)mRNA surveillance pathway; (hsa03015)mRNA surveillance pathway	0
10180	RBM6_HUMAN	1	0	0	0	RBM6	RNA binding motif protein 6	GO:0000377 RNA splicing, via transesterification reactions with bulged adenosine as nucleophile;GO:0000398 mRNA splicing, via spliceosome;GO:0000375 RNA splicing, via transesterification reactions	GO:0005634 nucleus;GO:0043231 intracellular membrane-bounded organelle;GO:0043227 membrane-bounded organelle	GO:0003723 RNA binding;GO:0003677 DNA binding;GO:0003676 nucleic acid binding	Predicted intracellular proteins; Cancer-related genes:Candidate cancer biomarkers	Nuclear speckles (Approved); Additional: Cytoplasmic bodies			0
23567	ZN346_HUMAN	0	0	1	0	ZNF346	zinc finger protein 346		GO:0005730 nucleolus;GO:0005654 nucleoplasm;GO:0031981 nuclear lumen	GO:0035198 miRNA binding;GO:0061980 regulatory RNA binding;GO:0003725 double-stranded RNA binding	Predicted intracellular proteins	Nucleoplasm (Approved)			0
6238	RRBP1_HUMAN	0	0	0	1	RRBP1	ribosome binding protein 1	GO:0001649 osteoblast differentiation;GO:0001503 ossification;GO:0006412 translation	GO:0030176 integral component of endoplasmic reticulum membrane;GO:0031227 intrinsic component of endoplasmic reticulum membrane;GO:0005840 ribosome	GO:0038023 signaling receptor activity;GO:0060089 molecular transducer activity;GO:0003723 RNA binding	Predicted intracellular proteins	Endoplasmic reticulum (Enhanced)		(ko04141)Protein processing in endoplasmic reticulum; (hsa04141)Protein processing in endoplasmic reticulum	0
10109	ARPC2_HUMAN	0	0	0	1	ARPC2	actin related protein 2/3 complex subunit 2	GO:0070358 actin polymerization-dependent cell motility;GO:0010592 positive regulation of lamellipodium assembly;GO:1902745 positive regulation of lamellipodium organization	GO:0036194 muscle cell projection;GO:0036195 muscle cell projection membrane;GO:0005885 Arp2/3 protein complex	GO:0005200 structural constituent of cytoskeleton;GO:0051015 actin filament binding;GO:0003779 actin binding	Predicted intracellular proteins	Nucleoplasm (Supported)	(M278)PID RAC1 PATHWAY; (M81)PID CDC42 PATHWAY; (M164)PID ERBB1 DOWNSTREAM PATHWAY	(ko05130)Pathogenic Escherichia coli infection; (hsa05130)Pathogenic Escherichia coli infection; (hsa05131)Shigellosis	0
56342	SSF1_HUMAN	0	0	1	0	PPAN	peter pan homolog	GO:0000027 ribosomal large subunit assembly;GO:0042255 ribosome assembly;GO:0042273 ribosomal large subunit biogenesis	GO:0030687 preribosome, large subunit precursor;GO:0030684 preribosome;GO:1990904 ribonucleoprotein complex	GO:0019843 rRNA binding;GO:0003723 RNA binding;GO:0003676 nucleic acid binding	Predicted intracellular proteins				0
3309	BIP_HUMAN	0	1	0	0	HSPA5	heat shock protein family A (Hsp70) member 5	GO:0060904 regulation of protein folding in endoplasmic reticulum;GO:0021577 hindbrain structural organization;GO:0021589 cerebellum structural organization	GO:0034663 endoplasmic reticulum chaperone complex;GO:0005790 smooth endoplasmic reticulum;GO:0008180 COP9 signalosome	GO:0051787 misfolded protein binding;GO:0044183 protein binding involved in protein folding;GO:0043022 ribosome binding	ENZYME proteins:Hydrolases; Disease related genes; Transporters:Transporter channels and pores; Enzymes; Potential drug targets; Predicted intracellular proteins	Cytosol (Approved)		(hsa03060)Protein export; (ko03060)Protein export; (ko05020)Prion diseases	0
23016	EXOS7_HUMAN	0	0	0	1	EXOSC7	exosome component 7	GO:0034473 U1 snRNA 3'-end processing;GO:0034476 U5 snRNA 3'-end processing;GO:0071042 nuclear polyadenylation-dependent mRNA catabolic process	GO:0000177 cytoplasmic exosome (RNase complex);GO:0000176 nuclear exosome (RNase complex);GO:0000178 exosome (RNase complex)	GO:0017091 AU-rich element binding;GO:0035925 mRNA 3'-UTR AU-rich region binding;GO:0000175 3'-5'-exoribonuclease activity	Predicted intracellular proteins	Nuclear speckles (Supported)		(ko03018)RNA degradation; (hsa03018)RNA degradation	0
84154	RPF2_HUMAN	1	0	0	0	RPF2	ribosome production factor 2 homolog	GO:1902570 protein localization to nucleolus;GO:0000463 maturation of LSU-rRNA from tricistronic rRNA transcript (SSU-rRNA, 5.8S rRNA, LSU-rRNA);GO:0000470 maturation of LSU-rRNA	GO:0005730 nucleolus;GO:0005694 chromosome;GO:0005654 nucleoplasm	GO:0008097 5S rRNA binding;GO:0019843 rRNA binding;GO:0003723 RNA binding	Predicted intracellular proteins	Nucleoli;Nucleoli rim (Supported); Additional: Mitotic chromosome;Nucleoplasm			0
2332	FMR1_HUMAN	0	0	0	1	FMR1	FMRP translational regulator 1	GO:1901254 positive regulation of intracellular transport of viral material;GO:1900453 negative regulation of long-term synaptic depression;GO:1901252 regulation of intracellular transport of viral material	GO:1990812 growth cone filopodium;GO:0071598 neuronal ribonucleoprotein granule;GO:1902737 dendritic filopodium	GO:0033592 RNA strand annealing activity;GO:0002151 G-quadruplex RNA binding;GO:0034046 poly(G) binding	Disease related genes; Predicted intracellular proteins	Cytosol (Enhanced)		(ko03013)RNA transport; (hsa03013)RNA transport	0
84687	NEB2_HUMAN	0	0	0	1	PPP1R9B	protein phosphatase 1 regulatory subunit 9B	GO:1903119 protein localization to actin cytoskeleton;GO:0044379 protein localization to actin cortical patch;GO:1904370 regulation of protein localization to actin cortical patch	GO:1990780 cytoplasmic side of dendritic spine plasma membrane;GO:0044326 dendritic spine neck;GO:0044327 dendritic spine head	GO:0031749 D2 dopamine receptor binding;GO:0050780 dopamine receptor binding;GO:0008157 protein phosphatase 1 binding	Predicted intracellular proteins				0
8894	IF2B_HUMAN	0	1	0	0	EIF2S2	eukaryotic translation initiation factor 2 subunit beta	GO:0002176 male germ cell proliferation;GO:0036093 germ cell proliferation;GO:0001731 formation of translation preinitiation complex	GO:0005850 eukaryotic translation initiation factor 2 complex;GO:0005829 cytosol;GO:0032991 protein-containing complex	GO:0031369 translation initiation factor binding;GO:0003743 translation initiation factor activity;GO:0008135 translation factor activity, RNA binding	Cancer-related genes:Mutated cancer genes; Predicted intracellular proteins	Endoplasmic reticulum (Supported); Additional: Nucleoli		(ko03013)RNA transport; (hsa03013)RNA transport	0
24148	PRP6_HUMAN	0	0	1	0	PRPF6	pre-mRNA processing factor 6	GO:0000244 spliceosomal tri-snRNP complex assembly;GO:0000387 spliceosomal snRNP assembly;GO:0000245 spliceosomal complex assembly	GO:0005682 U5 snRNP;GO:0046540 U4/U6 x U5 tri-snRNP complex;GO:0097526 spliceosomal tri-snRNP complex	GO:0050681 androgen receptor binding;GO:0035258 steroid hormone receptor binding;GO:0043021 ribonucleoprotein complex binding	Disease related genes; Predicted intracellular proteins	Nuclear speckles (Supported)		(hsa03040)Spliceosome; (ko03040)Spliceosome	0
7170	TPM3_HUMAN	0	0	0	1	TPM3	tropomyosin 3	GO:0030049 muscle filament sliding;GO:0033275 actin-myosin filament sliding;GO:0070252 actin-mediated cell contraction	GO:0005862 muscle thin filament tropomyosin;GO:0005865 striated muscle thin filament;GO:0036379 myofilament	GO:0051015 actin filament binding;GO:0003779 actin binding;GO:0008092 cytoskeletal protein binding	Cancer-related genes; Disease related genes; Predicted intracellular proteins	Actin filaments (Approved); Additional: Cytosol		(ko05216)Thyroid cancer; (hsa05216)Thyroid cancer; (ko04260)Cardiac muscle contraction	0
5479	PPIB_HUMAN	0	1	0	0	PPIB	peptidylprolyl isomerase B	GO:1901873 regulation of post-translational protein modification;GO:0044829 positive regulation by host of viral genome replication;GO:0044794 positive regulation by host of viral process	GO:0042470 melanosome;GO:0048770 pigment granule;GO:0005788 endoplasmic reticulum lumen	GO:0016018 cyclosporin A binding;GO:0003755 peptidyl-prolyl cis-trans isomerase activity;GO:0016859 cis-trans isomerase activity	Disease related genes; Enzymes; ENZYME proteins:Isomerase; Predicted secreted proteins; Potential drug targets	Endoplasmic reticulum (Supported); Additional: Nucleoplasm	(M198)PID SYNDECAN 1 PATHWAY		0
200916	RL22L_HUMAN	0	0	0	1	RPL22L1	ribosomal protein L22 like 1	GO:0002181 cytoplasmic translation;GO:0006412 translation;GO:0043043 peptide biosynthetic process	GO:0005840 ribosome;GO:1990904 ribonucleoprotein complex;GO:0043232 intracellular non-membrane-bounded organelle	GO:0003735 structural constituent of ribosome;GO:0005198 structural molecule activity;GO:0003723 RNA binding	Ribosomal proteins; Predicted intracellular proteins	Nucleoli;Nucleoli rim (Approved); Additional: Nucleoplasm		(hsa03010)Ribosome; (ko03010)Ribosome	0
1917	EF1A2_HUMAN	1	0	0	0	EEF1A2	eukaryotic translation elongation factor 1 alpha 2	GO:1904714 regulation of chaperone-mediated autophagy;GO:0061684 chaperone-mediated autophagy;GO:0090218 positive regulation of lipid kinase activity	GO:0005853 eukaryotic translation elongation factor 1 complex;GO:0098574 cytoplasmic side of lysosomal membrane;GO:0098562 cytoplasmic side of membrane	GO:0003746 translation elongation factor activity;GO:0008135 translation factor activity, RNA binding;GO:0003924 GTPase activity	Disease related genes; Predicted intracellular proteins	Cytosol (Approved); Additional: Nucleoli		(ko05134)Legionellosis; (hsa05134)Legionellosis; (ko03013)RNA transport	0
9555	H2AY_HUMAN	0	1	0	0	MACROH2A1	macroH2A.1 histone	GO:1903226 positive regulation of endodermal cell differentiation;GO:1904815 negative regulation of protein localization to chromosome, telomeric region;GO:0061187 regulation of chromatin silencing at rDNA	GO:0001739 sex chromatin;GO:0005720 nuclear heterochromatin;GO:0001740 Barr body	GO:0010385 double-stranded methylated DNA binding;GO:0000182 rDNA binding;GO:0000979 RNA polymerase II core promoter sequence-specific DNA binding	Predicted intracellular proteins	Nucleoplasm (Supported)	(M166)PID ATF2 PATHWAY	(ko05322)Systemic lupus erythematosus; (hsa05322)Systemic lupus erythematosus; (hsa04217)necroptosis	0
38	THIL_HUMAN	0	0	0	1	ACAT1	acetyl-CoA acetyltransferase 1	GO:1902860 propionyl-CoA biosynthetic process;GO:0046356 acetyl-CoA catabolic process;GO:1902858 propionyl-CoA metabolic process	GO:0005759 mitochondrial matrix;GO:0044429 mitochondrial part;GO:0005739 mitochondrion	GO:0003985 acetyl-CoA C-acetyltransferase activity;GO:0016453 C-acetyltransferase activity;GO:0003988 acetyl-CoA C-acyltransferase activity	Disease related genes; ENZYME proteins:Transferases; Enzymes; Potential drug targets; Predicted intracellular proteins	Mitochondria (Enhanced)		(hsa)C5 isoprenoid biosynthesis, mevalonate pathway; (M00095)C5 isoprenoid biosynthesis, mevalonate pathway; (ko00072)Synthesis and degradation of ketone bodies	0
4172	MCM3_HUMAN	0	0	0	1	MCM3	minichromosome maintenance complex component 3	GO:1902292 cell cycle DNA replication initiation;GO:1902315 nuclear cell cycle DNA replication initiation;GO:1902975 mitotic DNA replication initiation	GO:0005658 alpha DNA polymerase:primase complex;GO:0071162 CMG complex;GO:0042555 MCM complex	GO:0003688 DNA replication origin binding;GO:0003678 DNA helicase activity;GO:0003697 single-stranded DNA binding	Predicted intracellular proteins; Enzymes; Cancer-related genes:Candidate cancer biomarkers; ENZYME proteins:Hydrolases	Nucleoplasm (Supported)	(M40)PID E2F PATHWAY	(ko03030)DNA replication; (hsa03030)DNA replication; (ko04110)Cell cycle	0
4642	MYO1D_HUMAN	0	0	0	1	MYO1D	myosin ID	GO:0061502 early endosome to recycling endosome transport;GO:0030050 vesicle transport along actin filament;GO:0099515 actin filament-based transport	GO:0030673 axolemma;GO:0097440 apical dendrite;GO:0005790 smooth endoplasmic reticulum	GO:0030898 actin-dependent ATPase activity;GO:0000146 microfilament motor activity;GO:0048306 calcium-dependent protein binding	Predicted intracellular proteins	Cytosol (Approved)			0
57062	DDX24_HUMAN	0	0	0	1	DDX24	DEAD-box helicase 24	GO:0016070 RNA metabolic process;GO:0090304 nucleic acid metabolic process;GO:0006139 nucleobase-containing compound metabolic process	GO:0005730 nucleolus;GO:0031981 nuclear lumen;GO:0044428 nuclear part	GO:0003724 RNA helicase activity;GO:0004386 helicase activity;GO:0140098 catalytic activity, acting on RNA	Enzymes; Predicted intracellular proteins; ENZYME proteins:Hydrolases	Cytosol;Nucleoli (Approved)			0
7846	TBA1A_HUMAN	0	0	0	1	TUBA1A	tubulin alpha 1a	GO:0097711 ciliary basal body-plasma membrane docking;GO:0140056 organelle localization by membrane tethering;GO:0022406 membrane docking	GO:0043209 myelin sheath;GO:0031594 neuromuscular junction;GO:0005881 cytoplasmic microtubule	GO:0005200 structural constituent of cytoskeleton;GO:0003924 GTPase activity;GO:0005525 GTP binding	Cancer-related genes:Mutational cancer driver genes; Disease related genes; FDA approved drug targets:Small molecule drugs; Predicted intracellular proteins	Microtubules (Enhanced)	(M2579)ST DIFFERENTIATION PATHWAY IN PC12 CELLS; (M19)PID P73PATHWAY	(ko05130)Pathogenic Escherichia coli infection; (hsa05130)Pathogenic Escherichia coli infection; (ko04540)Gap junction	0
81876	RAB1B_HUMAN	0	0	0	1	RAB1B	RAB1B, member RAS oncogene family	GO:0090557 establishment of endothelial intestinal barrier;GO:1903020 positive regulation of glycoprotein metabolic process;GO:2000785 regulation of autophagosome assembly	GO:0034045 phagophore assembly site membrane;GO:0000407 phagophore assembly site;GO:0033116 endoplasmic reticulum-Golgi intermediate compartment membrane	GO:0003924 GTPase activity;GO:0005525 GTP binding;GO:0032550 purine ribonucleoside binding	Predicted intracellular proteins	Golgi apparatus (Supported); Additional: Endoplasmic reticulum		(ko05134)Legionellosis; (hsa05134)Legionellosis	0
56915	EXOS5_HUMAN	0	0	0	1	EXOSC5	exosome component 5	GO:0071051 polyadenylation-dependent snoRNA 3'-end processing;GO:0034475 U4 snRNA 3'-end processing;GO:0034427 nuclear-transcribed mRNA catabolic process, exonucleolytic, 3'-5'	GO:0000177 cytoplasmic exosome (RNase complex);GO:0000176 nuclear exosome (RNase complex);GO:0035327 transcriptionally active chromatin	GO:0000175 3'-5'-exoribonuclease activity;GO:0016896 exoribonuclease activity, producing 5'-phosphomonoesters;GO:0004532 exoribonuclease activity	Predicted intracellular proteins	Nucleoli (Enhanced); Additional: Nucleoplasm		(ko03018)RNA degradation; (hsa03018)RNA degradation	0
79009	DDX50_HUMAN	0	0	0	1	DDX50	DExD-box helicase 50		GO:0005730 nucleolus;GO:0031981 nuclear lumen;GO:0044428 nuclear part	GO:0003724 RNA helicase activity;GO:0004386 helicase activity;GO:0140098 catalytic activity, acting on RNA	Enzymes; Predicted intracellular proteins; ENZYME proteins:Hydrolases	Nucleoli (Enhanced)			0
10284	SAP18_HUMAN	0	0	0	1	SAP18	Sin3A associated protein 18	GO:0048025 negative regulation of mRNA splicing, via spliceosome;GO:0033119 negative regulation of RNA splicing;GO:0050686 negative regulation of mRNA processing	GO:0061574 ASAP complex;GO:0035145 exon-exon junction complex;GO:0000118 histone deacetylase complex	GO:0003714 transcription corepressor activity;GO:0003712 transcription coregulator activity;GO:0008134 transcription factor binding	Transporters:Primary Active Transporters; Predicted intracellular proteins	Nuclear bodies;Nucleoplasm (Supported); Additional: Cytosol	(M219)PID HEDGEHOG GLI PATHWAY; (M101)PID HDAC CLASSI PATHWAY; (M105)PID TELOMERASE PATHWAY	(ko03015)mRNA surveillance pathway; (hsa03015)mRNA surveillance pathway; (ko03013)RNA transport	0
5501	PP1G_HUMAN	0	0	1	0	PPP1CC	protein phosphatase 1 catalytic subunit gamma	GO:0060252 positive regulation of glial cell proliferation;GO:0043153 entrainment of circadian clock by photoperiod;GO:0009648 photoperiodism	GO:0072357 PTW/PP1 phosphatase complex;GO:0000164 protein phosphatase type 1 complex;GO:0008287 protein serine/threonine phosphatase complex	GO:0005521 lamin binding;GO:0008157 protein phosphatase 1 binding;GO:0004722 protein serine/threonine phosphatase activity	Enzymes; Predicted intracellular proteins; ENZYME proteins:Hydrolases		(M247)PID INSULIN GLUCOSE PATHWAY; (M14)PID AURORA B PATHWAY	(ko04720)Long-term potentiation; (ko05031)Amphetamine addiction; (hsa04720)Long-term potentiation	0
64432	RT25_HUMAN	0	0	0	1	MRPS25	mitochondrial ribosomal protein S25	GO:0070125 mitochondrial translational elongation;GO:0070126 mitochondrial translational termination;GO:0006415 translational termination	GO:0005840 ribosome;GO:0005743 mitochondrial inner membrane;GO:0019866 organelle inner membrane	GO:0003735 structural constituent of ribosome;GO:0005198 structural molecule activity;GO:0003674 molecular_function	Ribosomal proteins; Predicted intracellular proteins	Mitochondria (Supported)			0
10093	ARPC4_HUMAN	0	0	0	1	ARPC4	actin related protein 2/3 complex subunit 4	GO:0034314 Arp2/3 complex-mediated actin nucleation;GO:0045010 actin nucleation;GO:0048013 ephrin receptor signaling pathway	GO:0005885 Arp2/3 protein complex;GO:0035861 site of double-strand break;GO:0090734 site of DNA damage	GO:0005200 structural constituent of cytoskeleton;GO:0030674 protein binding, bridging;GO:0051015 actin filament binding	Predicted intracellular proteins		(M278)PID RAC1 PATHWAY; (M81)PID CDC42 PATHWAY; (M164)PID ERBB1 DOWNSTREAM PATHWAY	(ko05130)Pathogenic Escherichia coli infection; (hsa05130)Pathogenic Escherichia coli infection; (hsa05131)Shigellosis	0
1781	DC1I2_HUMAN	0	0	0	1	DYNC1I2	dynein cytoplasmic 1 intermediate chain 2	GO:0097711 ciliary basal body-plasma membrane docking;GO:0019886 antigen processing and presentation of exogenous peptide antigen via MHC class II;GO:0002495 antigen processing and presentation of peptide antigen via MHC class II	GO:0005868 cytoplasmic dynein complex;GO:0030286 dynein complex;GO:0005875 microtubule associated complex	GO:0045503 dynein light chain binding;GO:0045504 dynein heavy chain binding;GO:0003777 microtubule motor activity	Predicted intracellular proteins	Cytosol;Endoplasmic reticulum (Supported); Additional: Microtubules;Nucleoli		(ko04962)Vasopressin-regulated water reabsorption; (hsa04962)Vasopressin-regulated water reabsorption; (ko05132)Salmonella infection	0
64976	RM40_HUMAN	0	0	1	0	MRPL40	mitochondrial ribosomal protein L40	GO:0070125 mitochondrial translational elongation;GO:0070126 mitochondrial translational termination;GO:0006415 translational termination	GO:0000315 organellar large ribosomal subunit;GO:0005762 mitochondrial large ribosomal subunit;GO:0000313 organellar ribosome	GO:0003723 RNA binding;GO:0003676 nucleic acid binding;GO:1901363 heterocyclic compound binding	Ribosomal proteins; Predicted intracellular proteins	Mitochondria (Supported); Additional: Nucleoli		(hsa03010)Ribosome	0
7879	RAB7A_HUMAN	0	0	0	1	RAB7A	RAB7A, member RAS oncogene family	GO:1902586 multi-organism intercellular transport;GO:1904979 negative regulation of endosome organization;GO:1905365 regulation of intralumenal vesicle formation	GO:0032419 extrinsic component of lysosome membrane;GO:0000306 extrinsic component of vacuolar membrane;GO:0033162 melanosome membrane	GO:1905394 retromer complex binding;GO:0019003 GDP binding;GO:0003924 GTPase activity	Disease related genes; Predicted intracellular proteins	Lysosomes (Supported)	(M210)PID IL8 CXCR2 PATHWAY; (M142)PID AJDISS 2PATHWAY; (M54)PID IL12 2PATHWAY	(ko04137)Mitophagy - animal; (hsa04137)Mitophagy - animal; (ko05132)Salmonella infection	0
117246	SPB1_HUMAN	0	0	0	1	FTSJ3	FtsJ RNA 2'-O-methyltransferase 3	GO:0000453 enzyme-directed rRNA 2'-O-methylation;GO:0000451 rRNA 2'-O-methylation;GO:0000463 maturation of LSU-rRNA from tricistronic rRNA transcript (SSU-rRNA, 5.8S rRNA, LSU-rRNA)	GO:0030688 preribosome, small subunit precursor;GO:0030687 preribosome, large subunit precursor;GO:0030684 preribosome	GO:0008650 rRNA (uridine-2'-O-)-methyltransferase activity;GO:0016436 rRNA (uridine) methyltransferase activity;GO:0016435 rRNA (guanine) methyltransferase activity	Predicted intracellular proteins	Nucleoli;Nucleoli rim (Enhanced); Additional: Mitotic chromosome			0
389421	LN28B_HUMAN	0	0	0	1	LIN28B	lin-28 homolog B	GO:2000631 regulation of pre-miRNA processing;GO:2000632 negative regulation of pre-miRNA processing;GO:2000634 regulation of primary miRNA processing	GO:0005730 nucleolus;GO:0005654 nucleoplasm;GO:0031981 nuclear lumen	GO:0008270 zinc ion binding;GO:0046914 transition metal ion binding;GO:1990837 sequence-specific double-stranded DNA binding	Predicted intracellular proteins	Nucleoli;Nucleoplasm (Supported); Additional: Cytosol	(M66)PID MYC ACTIV PATHWAY		0
55832	CAND1_HUMAN	0	0	0	1	CAND1	cullin associated and neddylation dissociated 1	GO:0010265 SCF complex assembly;GO:0045899 positive regulation of RNA polymerase II transcriptional preinitiation complex assembly;GO:0045898 regulation of RNA polymerase II transcriptional preinitiation complex assembly	GO:1904813 ficolin-1-rich granule lumen;GO:0031461 cullin-RING ubiquitin ligase complex;GO:0101002 ficolin-1-rich granule	GO:0017025 TBP-class protein binding;GO:0008134 transcription factor binding;GO:0005515 protein binding	Predicted intracellular proteins	Cytosol;Golgi apparatus;Nucleoplasm (Enhanced)			0
5825	ABCD3_HUMAN	0	0	0	1	ABCD3	ATP binding cassette subfamily D member 3	GO:0015910 peroxisomal long-chain fatty acid import;GO:0042760 very long-chain fatty acid catabolic process;GO:0000038 very long-chain fatty acid metabolic process	GO:0005782 peroxisomal matrix;GO:0031907 microbody lumen;GO:0005778 peroxisomal membrane	GO:0005324 long-chain fatty acid transporter activity;GO:0043621 protein self-association;GO:0042626 ATPase activity, coupled to transmembrane movement of substances	Disease related genes; Transporters:Primary Active Transporters; Potential drug targets	Peroxisomes (Enhanced)		(ko02010)ABC transporters; (hsa02010)ABC transporters; (ko04146)Peroxisome	0
56252	YLPM1_HUMAN	1	0	0	0	YLPM1	YLP motif containing 1	GO:0032204 regulation of telomere maintenance;GO:0000723 telomere maintenance;GO:0032200 telomere organization	GO:0016607 nuclear speck;GO:0016604 nuclear body;GO:0044451 nucleoplasm part	GO:0003723 RNA binding;GO:0003676 nucleic acid binding;GO:1901363 heterocyclic compound binding	Predicted intracellular proteins	Nuclear speckles;Nucleoplasm (Supported)			0
6166	RL36L_HUMAN	0	0	0	1	RPL36AL	ribosomal protein L36a like	GO:0006412 translation;GO:0043043 peptide biosynthetic process;GO:0043604 amide biosynthetic process	GO:0022625 cytosolic large ribosomal subunit;GO:0022626 cytosolic ribosome;GO:0015934 large ribosomal subunit	GO:0003735 structural constituent of ribosome;GO:0005198 structural molecule activity;GO:0005515 protein binding	Ribosomal proteins; Predicted intracellular proteins	Cytosol;Endoplasmic reticulum (Approved); Additional: Plasma membrane		(hsa03010)Ribosome; (ko03010)Ribosome	0
10097	ARP2_HUMAN	0	0	0	1	ACTR2	actin related protein 2	GO:0035983 response to trichostatin A;GO:0035984 cellular response to trichostatin A;GO:0016344 meiotic chromosome movement towards spindle pole	GO:0061825 podosome core;GO:0030478 actin cap;GO:0005885 Arp2/3 protein complex	GO:0005200 structural constituent of cytoskeleton;GO:0051015 actin filament binding;GO:0003779 actin binding	Predicted intracellular proteins	Cytosol (Approved)	(M16801)SIG REGULATION OF THE ACTIN CYTOSKELETON BY RHO GTPASES; (M5193)SIG CHEMOTAXIS; (M278)PID RAC1 PATHWAY	(ko04530)Tight junction; (hsa04530)Tight junction	0
64965	RT09_HUMAN	0	0	1	0	MRPS9	mitochondrial ribosomal protein S9	GO:0042769 DNA damage response, detection of DNA damage;GO:0070125 mitochondrial translational elongation;GO:0070126 mitochondrial translational termination	GO:0000314 organellar small ribosomal subunit;GO:0005763 mitochondrial small ribosomal subunit;GO:0015935 small ribosomal subunit	GO:0003735 structural constituent of ribosome;GO:0005198 structural molecule activity;GO:0003723 RNA binding	Ribosomal proteins; Predicted intracellular proteins	Mitochondria (Supported)		(hsa03010)Ribosome; (ko03010)Ribosome	0
81	ACTN4_HUMAN	0	0	0	1	ACTN4	actinin alpha 4	GO:0032417 positive regulation of sodium:proton antiporter activity;GO:0032415 regulation of sodium:proton antiporter activity;GO:1900025 negative regulation of substrate adhesion-dependent cell spreading	GO:0031143 pseudopodium;GO:0001725 stress fiber;GO:0097517 contractile actin filament bundle	GO:0042974 retinoic acid receptor binding;GO:0030374 nuclear receptor transcription coactivator activity;GO:0031490 chromatin DNA binding	Disease related genes; Predicted intracellular proteins	Actin filaments;Nuclear bodies (Approved); Additional: Cytosol	(M186)PID PDGFRB PATHWAY	(ko04520)Adherens junction; (hsa04520)Adherens junction; (ko05146)Amoebiasis	0
55661	DDX27_HUMAN	0	0	1	0	DDX27	DEAD-box helicase 27	GO:0006364 rRNA processing;GO:0016072 rRNA metabolic process;GO:0042254 ribosome biogenesis	GO:0005730 nucleolus;GO:0005694 chromosome;GO:0031981 nuclear lumen	GO:0003724 RNA helicase activity;GO:0004386 helicase activity;GO:0140098 catalytic activity, acting on RNA	Enzymes; Predicted intracellular proteins; ENZYME proteins:Hydrolases	Nucleoli (Approved)			0
9360	PPIG_HUMAN	0	0	0	1	PPIG	peptidylprolyl isomerase G	GO:0000413 protein peptidyl-prolyl isomerization;GO:0018208 peptidyl-proline modification;GO:0006457 protein folding	GO:0016363 nuclear matrix;GO:0034399 nuclear periphery;GO:0016607 nuclear speck	GO:0016018 cyclosporin A binding;GO:0003755 peptidyl-prolyl cis-trans isomerase activity;GO:0016859 cis-trans isomerase activity	ENZYME proteins:Isomerase; Enzymes; Predicted intracellular proteins	Nuclear speckles (Supported); Additional: Cytosol			0
28973	RT18B_HUMAN	0	0	1	0	MRPS18B	mitochondrial ribosomal protein S18B	GO:0070125 mitochondrial translational elongation;GO:0070126 mitochondrial translational termination;GO:0006415 translational termination	GO:0000314 organellar small ribosomal subunit;GO:0005763 mitochondrial small ribosomal subunit;GO:0015935 small ribosomal subunit	GO:0003735 structural constituent of ribosome;GO:0005198 structural molecule activity;GO:0005515 protein binding	Ribosomal proteins; Predicted intracellular proteins	Mitochondria (Supported); Additional: Cell Junctions		(hsa05203)Viral carcinogenesis; (ko05203)Viral carcinogenesis	0
6134	RL10_HUMAN	0	0	0	1	RPL10	ribosomal protein L10	GO:1990403 embryonic brain development;GO:0000027 ribosomal large subunit assembly;GO:0042255 ribosome assembly	GO:0005790 smooth endoplasmic reticulum;GO:0022625 cytosolic large ribosomal subunit;GO:0022626 cytosolic ribosome	GO:0045182 translation regulator activity;GO:0003735 structural constituent of ribosome;GO:0005198 structural molecule activity	Cancer-related genes; Disease related genes; Ribosomal proteins; Predicted intracellular proteins	Cytosol;Endoplasmic reticulum (Enhanced)		(hsa03010)Ribosome; (ko03010)Ribosome	0
9410	SNR40_HUMAN	0	0	1	0	SNRNP40	small nuclear ribonucleoprotein U5 subunit 40	GO:0000377 RNA splicing, via transesterification reactions with bulged adenosine as nucleophile;GO:0000398 mRNA splicing, via spliceosome;GO:0000375 RNA splicing, via transesterification reactions	GO:0005682 U5 snRNP;GO:0071007 U2-type catalytic step 2 spliceosome;GO:0005732 small nucleolar ribonucleoprotein complex	GO:0003723 RNA binding;GO:0003676 nucleic acid binding;GO:1901363 heterocyclic compound binding	Predicted intracellular proteins	Nuclear speckles (Supported)		(hsa03040)Spliceosome; (ko03040)Spliceosome	0
7514	XPO1_HUMAN	0	0	0	1	XPO1	exportin 1	GO:0000055 ribosomal large subunit export from nucleus;GO:0000056 ribosomal small subunit export from nucleus;GO:0000054 ribosomal subunit export from nucleus	GO:0005642 annulate lamellae;GO:0018995 host;GO:0043657 host cell	GO:0005049 nuclear export signal receptor activity;GO:0140142 nucleocytoplasmic carrier activity;GO:0140104 molecular carrier activity	Transporters:Transporter channels and pores; Cancer-related genes:Mutated cancer genes; Predicted intracellular proteins	Nuclear membrane;Nucleoplasm (Enhanced); Additional: Cytosol;Vesicles	(M140)PID RANBP2 PATHWAY; (M37)PID NFKAPPAB CANONICAL PATHWAY; (M30)PID HDAC CLASSII PATHWAY	(ko03008)Ribosome biogenesis in eukaryotes; (hsa03008)Ribosome biogenesis in eukaryotes; (ko03013)RNA transport	0
10969	EBP2_HUMAN	0	0	1	0	EBNA1BP2	EBNA1 binding protein 2	GO:0042273 ribosomal large subunit biogenesis;GO:0006364 rRNA processing;GO:0016072 rRNA metabolic process	GO:0030687 preribosome, large subunit precursor;GO:0030684 preribosome;GO:0034399 nuclear periphery	GO:0003723 RNA binding;GO:0003676 nucleic acid binding;GO:1901363 heterocyclic compound binding	Predicted intracellular proteins	Nucleoli;Nucleoli rim (Enhanced); Additional: Mitotic chromosome			0
84946	LTV1_HUMAN	0	0	1	0	LTV1	LTV1 ribosome biogenesis factor	GO:0000056 ribosomal small subunit export from nucleus;GO:0000054 ribosomal subunit export from nucleus;GO:0033750 ribosome localization	GO:0030688 preribosome, small subunit precursor;GO:0030684 preribosome;GO:1990904 ribonucleoprotein complex	GO:0005515 protein binding;GO:0005488 binding;GO:0003674 molecular_function	Predicted intracellular proteins	Cytosol (Enhanced); Additional: Nucleoplasm			0
7203	TCPG_HUMAN	0	1	0	0	CCT3	chaperonin containing TCP1 subunit 3	GO:1904851 positive regulation of establishment of protein localization to telomere;GO:0070203 regulation of establishment of protein localization to telomere;GO:1904869 regulation of protein localization to Cajal body	GO:0002199 zona pellucida receptor complex;GO:0005832 chaperonin-containing T-complex;GO:0101031 chaperone complex	GO:0044183 protein binding involved in protein folding;GO:0051082 unfolded protein binding;GO:0005524 ATP binding	Predicted intracellular proteins	Cytosol;Plasma membrane (Approved)			0
10992	SF3B2_HUMAN	0	0	0	1	SF3B2	splicing factor 3b subunit 2	GO:0000377 RNA splicing, via transesterification reactions with bulged adenosine as nucleophile;GO:0000398 mRNA splicing, via spliceosome;GO:0000375 RNA splicing, via transesterification reactions	GO:0005686 U2 snRNP;GO:0005689 U12-type spliceosomal complex;GO:0071005 U2-type precatalytic spliceosome	GO:0003723 RNA binding;GO:0003676 nucleic acid binding;GO:1901363 heterocyclic compound binding	Predicted intracellular proteins	Nuclear speckles (Enhanced)		(hsa03040)Spliceosome; (ko03040)Spliceosome	0
3043	HBB_HUMAN	0	0	1	0	HBB	hemoglobin subunit beta	GO:0030185 nitric oxide transport;GO:0015671 oxygen transport;GO:0070293 renal absorption	GO:0031838 haptoglobin-hemoglobin complex;GO:0005833 hemoglobin complex;GO:0071682 endocytic vesicle lumen	GO:0031721 hemoglobin alpha binding;GO:0030492 hemoglobin binding;GO:0031720 haptoglobin binding	Disease related genes; Transporters:Transporter channels and pores; FDA approved drug targets:Small molecule drugs; Predicted intracellular proteins			(ko05143)African trypanosomiasis; (hsa05143)African trypanosomiasis; (hsa05144)Malaria	0
9640	ZN592_HUMAN	1	0	0	0	ZNF592	zinc finger protein 592		GO:0005634 nucleus;GO:0043231 intracellular membrane-bounded organelle;GO:0043227 membrane-bounded organelle	GO:0003677 DNA binding;GO:0046872 metal ion binding;GO:0003676 nucleic acid binding	Transcription factors:Zinc-coordinating DNA-binding domains; Predicted intracellular proteins	Nucleoplasm (Approved)			0
705	BYST_HUMAN	0	0	1	0	BYSL	bystin like	GO:1904749 regulation of protein localization to nucleolus;GO:1902570 protein localization to nucleolus;GO:0001829 trophectodermal cell differentiation	GO:0030688 preribosome, small subunit precursor;GO:0030684 preribosome;GO:0045177 apical part of cell	GO:0030515 snoRNA binding;GO:0003723 RNA binding;GO:0003676 nucleic acid binding	Predicted intracellular proteins	Mitotic chromosome;Nucleoli;Nucleoli rim (Enhanced); Additional: Nucleoplasm			0
81627	TRM1L_HUMAN	0	0	1	0	TRMT1L	tRNA methyltransferase 1 like	GO:0002940 tRNA N2-guanine methylation;GO:0030488 tRNA methylation;GO:0001510 RNA methylation	GO:0005634 nucleus;GO:0043231 intracellular membrane-bounded organelle;GO:0043227 membrane-bounded organelle	GO:0004809 tRNA (guanine-N2-)-methyltransferase activity;GO:0016423 tRNA (guanine) methyltransferase activity;GO:0008175 tRNA methyltransferase activity	Predicted intracellular proteins	Nucleoplasm (Approved); Additional: Nucleoli			0
117159	DCD_HUMAN	1	0	0	0	DCD	dermcidin	GO:0051852 disruption by host of symbiont cells;GO:0051873 killing by host of symbiont cells;GO:0051818 disruption of cells of other organism involved in symbiotic interaction	GO:0070062 extracellular exosome;GO:1903561 extracellular vesicle;GO:0043230 extracellular organelle	GO:0008233 peptidase activity;GO:0003723 RNA binding;GO:0140096 catalytic activity, acting on a protein	Transporters:Transporter channels and pores; Predicted secreted proteins				0
5813	PURA_HUMAN	0	0	0	1	PURA	purine rich element binding protein A	GO:0098961 dendritic transport of ribonucleoprotein complex;GO:0098963 dendritic transport of messenger ribonucleoprotein complex;GO:0098935 dendritic transport	GO:0032839 dendrite cytoplasm;GO:0120111 neuron projection cytoplasm;GO:0000781 chromosome, telomeric region	GO:0032422 purine-rich negative regulatory element binding;GO:0003691 double-stranded telomeric DNA binding;GO:0000900 translation repressor activity, mRNA regulatory element binding	Predicted intracellular proteins; Disease related genes; Cancer-related genes:Candidate cancer biomarkers; Transcription factors:Yet undefined DNA-binding domains				0
6747	SSRG_HUMAN	0	0	0	1	SSR3	signal sequence receptor subunit 3	GO:0006614 SRP-dependent cotranslational protein targeting to membrane;GO:0006613 cotranslational protein targeting to membrane;GO:0045047 protein targeting to ER	GO:0005789 endoplasmic reticulum membrane;GO:0098827 endoplasmic reticulum subcompartment;GO:0042175 nuclear outer membrane-endoplasmic reticulum membrane network	GO:0005515 protein binding;GO:0005488 binding;GO:0003674 molecular_function				(ko04141)Protein processing in endoplasmic reticulum; (hsa04141)Protein processing in endoplasmic reticulum	0
6209	RS15_HUMAN	0	0	0	1	RPS15	ribosomal protein S15	GO:0000056 ribosomal small subunit export from nucleus;GO:0000054 ribosomal subunit export from nucleus;GO:0033750 ribosome localization	GO:0022627 cytosolic small ribosomal subunit;GO:0015935 small ribosomal subunit;GO:0022626 cytosolic ribosome	GO:0003735 structural constituent of ribosome;GO:0005198 structural molecule activity;GO:0003723 RNA binding	Ribosomal proteins; Cancer-related genes:Mutated cancer genes; Predicted intracellular proteins	Cytosol;Endoplasmic reticulum (Approved)		(hsa03010)Ribosome; (ko03010)Ribosome	0
84659	RNAS7_HUMAN	0	1	0	0	RNASE7	ribonuclease A family member 7	GO:0051673 membrane disruption in other organism;GO:0050832 defense response to fungus;GO:0009620 response to fungus	GO:0005615 extracellular space;GO:0044421 extracellular region part;GO:0005576 extracellular region	GO:0042834 peptidoglycan binding;GO:0001530 lipopolysaccharide binding;GO:0004540 ribonuclease activity	Predicted secreted proteins			(hsa03013)RNA transport; (hsa05164)Influenza A	0
832	CAPZB_HUMAN	0	0	0	1	CAPZB	capping actin protein of muscle Z-line subunit beta	GO:0051490 negative regulation of filopodium assembly;GO:0051016 barbed-end actin filament capping;GO:0120033 negative regulation of plasma membrane bounded cell projection assembly	GO:0008290 F-actin capping protein complex;GO:0071203 WASH complex;GO:0030017 sarcomere	GO:0051015 actin filament binding;GO:0045296 cadherin binding;GO:0003779 actin binding	Predicted intracellular proteins	Cytosol;Nucleoplasm (Approved); Additional: Vesicles		(hsa04144)Endocytosis; (ko04144)Endocytosis	0
54881	TEX10_HUMAN	0	0	0	1	TEX10	testis expressed 10	GO:0006364 rRNA processing;GO:0016072 rRNA metabolic process;GO:0042254 ribosome biogenesis	GO:0097344 Rix1 complex;GO:0044665 MLL1/2 complex;GO:0071339 MLL1 complex	GO:0005515 protein binding;GO:0005488 binding;GO:0003674 molecular_function	Predicted intracellular proteins	Nucleoplasm (Approved); Additional: Mitochondria			0
2058	SYEP_HUMAN	0	0	0	1	EPRS1	glutamyl-prolyl-tRNA synthetase 1	GO:0006424 glutamyl-tRNA aminoacylation;GO:0006433 prolyl-tRNA aminoacylation;GO:0140212 regulation of long-chain fatty acid import into cell	GO:0097452 GAIT complex;GO:0017101 aminoacyl-tRNA synthetase multienzyme complex;GO:1990904 ribonucleoprotein complex	GO:0004818 glutamate-tRNA ligase activity;GO:0004827 proline-tRNA ligase activity;GO:0035613 RNA stem-loop binding	ENZYME proteins:Ligase; Enzymes; Predicted intracellular proteins	Cytosol (Enhanced)		(ko00860)Porphyrin and chlorophyll metabolism; (hsa00860)Porphyrin and chlorophyll metabolism; (ko00970)Aminoacyl-tRNA biosynthesis	0
55234	SMU1_HUMAN	0	0	1	0	SMU1	SMU1 DNA replication regulator and spliceosomal factor	GO:0000381 regulation of alternative mRNA splicing, via spliceosome;GO:0000380 alternative mRNA splicing, via spliceosome;GO:0048024 regulation of mRNA splicing, via spliceosome	GO:0071005 U2-type precatalytic spliceosome;GO:0071011 precatalytic spliceosome;GO:0005684 U2-type spliceosomal complex	GO:0005515 protein binding;GO:0005488 binding;GO:0003674 molecular_function	Predicted intracellular proteins	Vesicles (Approved)			0
6150	RM23_HUMAN	0	0	0	1	MRPL23	mitochondrial ribosomal protein L23	GO:0070125 mitochondrial translational elongation;GO:0070126 mitochondrial translational termination;GO:0006415 translational termination	GO:0000315 organellar large ribosomal subunit;GO:0005762 mitochondrial large ribosomal subunit;GO:0000313 organellar ribosome	GO:0003735 structural constituent of ribosome;GO:0005198 structural molecule activity;GO:0003723 RNA binding	Ribosomal proteins; Predicted intracellular proteins	Mitochondria (Supported); Additional: Nucleoli fibrillar center		(hsa03010)Ribosome; (ko03010)Ribosome	0
92609	TIM50_HUMAN	0	0	0	1	TIMM50	translocase of inner mitochondrial membrane 50	GO:0030150 protein import into mitochondrial matrix;GO:0044743 protein transmembrane import into intracellular organelle;GO:0001836 release of cytochrome c from mitochondria	GO:0005744 TIM23 mitochondrial import inner membrane translocase complex;GO:0098800 inner mitochondrial membrane protein complex;GO:0044455 mitochondrial membrane part	GO:0005134 interleukin-2 receptor binding;GO:0004722 protein serine/threonine phosphatase activity;GO:0004725 protein tyrosine phosphatase activity	Disease related genes; Predicted intracellular proteins	Mitochondria;Nucleoplasm (Supported)			0
55075	UACA_HUMAN	0	0	0	1	UACA	uveal autoantigen with coiled-coil domains and ankyrin repeats	GO:1901223 negative regulation of NIK/NF-kappaB signaling;GO:1901222 regulation of NIK/NF-kappaB signaling;GO:0043280 positive regulation of cysteine-type endopeptidase activity involved in apoptotic process	GO:0070062 extracellular exosome;GO:1903561 extracellular vesicle;GO:0043230 extracellular organelle	GO:0005515 protein binding;GO:0005488 binding;GO:0003674 molecular_function	Predicted intracellular proteins	Nucleoplasm (Supported); Additional: Cytosol			0
5111	PCNA_HUMAN	0	0	1	0	PCNA	proliferating cell nuclear antigen	GO:1902990 mitotic telomere maintenance via semi-conservative replication;GO:0006272 leading strand elongation;GO:0032077 positive regulation of deoxyribonuclease activity	GO:0043626 PCNA complex;GO:0044796 DNA polymerase processivity factor complex;GO:0070557 PCNA-p21 complex	GO:0000701 purine-specific mismatch base pair DNA N-glycosylase activity;GO:0032139 dinucleotide insertion or deletion binding;GO:0030337 DNA polymerase processivity factor activity	Predicted intracellular proteins; Disease related genes; Cancer-related genes:Candidate cancer biomarkers	Nucleoplasm (Enhanced)	(M258)PID BARD1 PATHWAY; (M200)PID ERA GENOMIC PATHWAY; (M145)PID P53 DOWNSTREAM PATHWAY	(ko03430)Mismatch repair; (hsa03430)Mismatch repair; (ko03410)Base excision repair	0
1968	IF2G_HUMAN	0	1	0	0	EIF2S3	eukaryotic translation initiation factor 2 subunit gamma	GO:0045903 positive regulation of translational fidelity;GO:0001731 formation of translation preinitiation complex;GO:0006450 regulation of translational fidelity	GO:0005850 eukaryotic translation initiation factor 2 complex;GO:0070062 extracellular exosome;GO:1903561 extracellular vesicle	GO:0003743 translation initiation factor activity;GO:0000049 tRNA binding;GO:0008135 translation factor activity, RNA binding	Disease related genes; Predicted intracellular proteins			(ko03013)RNA transport; (hsa03013)RNA transport	0
6749	SSRP1_HUMAN	0	1	0	0	SSRP1	structure specific recognition protein 1	GO:0006368 transcription elongation from RNA polymerase II promoter;GO:0006354 DNA-templated transcription, elongation;GO:1901796 regulation of signal transduction by p53 class mediator	GO:0035101 FACT complex;GO:0008023 transcription elongation factor complex;GO:0044451 nucleoplasm part	GO:0031491 nucleosome binding;GO:0042393 histone binding;GO:0003682 chromatin binding	Transcription factors:Other all-alpha-helical DNA-binding domains; Predicted intracellular proteins	Cytosol (Approved); Additional: Nucleoplasm	(M256)PID TAP63 PATHWAY		0
58511	DNS2B_HUMAN	1	0	0	0	DNASE2B	deoxyribonuclease 2 beta	GO:0006309 apoptotic DNA fragmentation;GO:0000737 DNA catabolic process, endonucleolytic;GO:0030262 apoptotic nuclear changes	GO:0000323 lytic vacuole;GO:0005764 lysosome;GO:0005773 vacuole	GO:0004531 deoxyribonuclease II activity;GO:0016889 endodeoxyribonuclease activity, producing 3'-phosphomonoesters;GO:0016894 endonuclease activity, active with either ribo- or deoxyribonucleic acids and producing 3'-phosphomonoesters	Enzymes; Predicted intracellular proteins; ENZYME proteins:Hydrolases			(ko04142)Lysosome; (hsa04142)Lysosome	0
9093	DNJA3_HUMAN	0	0	0	1	DNAJA3	DnaJ heat shock protein family (Hsp40) member A3	GO:0006924 activation-induced cell death of T cells;GO:0071340 skeletal muscle acetylcholine-gated channel clustering;GO:0006264 mitochondrial DNA replication	GO:0031594 neuromuscular junction;GO:0005884 actin filament;GO:0019897 extrinsic component of plasma membrane	GO:0030544 Hsp70 protein binding;GO:0051082 unfolded protein binding;GO:0031072 heat shock protein binding	Predicted intracellular proteins	Mitochondria (Supported); Additional: Vesicles	(M187)PID TRKR PATHWAY	(hsa05203)Viral carcinogenesis; (ko05203)Viral carcinogenesis	0
53940	FHL17_HUMAN	0	0	1	0	FTHL17	ferritin heavy chain like 17	GO:0006880 intracellular sequestering of iron ion;GO:0097577 sequestering of iron ion;GO:0051238 sequestering of metal ion	GO:0005737 cytoplasm;GO:0044424 intracellular part;GO:0005622 intracellular	GO:0004322 ferroxidase activity;GO:0016724 oxidoreductase activity, oxidizing metal ions, oxygen as acceptor;GO:0008199 ferric iron binding	Predicted intracellular proteins				0
144165	PRIC1_HUMAN	0	0	1	0	PRICKLE1	prickle planar cell polarity protein 1	GO:2000690 regulation of cardiac muscle cell myoblast differentiation;GO:2000691 negative regulation of cardiac muscle cell myoblast differentiation;GO:0051892 negative regulation of cardioblast differentiation	GO:0031965 nuclear membrane;GO:0005635 nuclear envelope;GO:0031967 organelle envelope	GO:0008270 zinc ion binding;GO:0046914 transition metal ion binding;GO:0046872 metal ion binding	Disease related genes; Predicted intracellular proteins	Nucleoplasm (Approved)		(hsa05132)Salmonella infection; (ko04310)Wnt signaling pathway; (hsa04145)Phagosome	0
140801	RL10L_HUMAN	1	0	0	0	RPL10L	ribosomal protein L10 like	GO:0000027 ribosomal large subunit assembly;GO:0042255 ribosome assembly;GO:0042273 ribosomal large subunit biogenesis	GO:0022625 cytosolic large ribosomal subunit;GO:0005844 polysome;GO:0022626 cytosolic ribosome	GO:0003735 structural constituent of ribosome;GO:0005198 structural molecule activity;GO:0003674 molecular_function	Ribosomal proteins; Predicted intracellular proteins	Cytosol;Endoplasmic reticulum (Approved)		(hsa03010)Ribosome; (ko03010)Ribosome	0
81873	ARP5L_HUMAN	0	0	0	1	ARPC5L	actin related protein 2/3 complex subunit 5 like	GO:0034314 Arp2/3 complex-mediated actin nucleation;GO:0045010 actin nucleation;GO:0030838 positive regulation of actin filament polymerization	GO:0005885 Arp2/3 protein complex;GO:0098978 glutamatergic synapse;GO:0005925 focal adhesion	GO:0051015 actin filament binding;GO:0003779 actin binding;GO:0008092 cytoskeletal protein binding	Predicted intracellular proteins			(ko05130)Pathogenic Escherichia coli infection; (hsa05130)Pathogenic Escherichia coli infection; (hsa05131)Shigellosis	0
5701	PRS7_HUMAN	0	0	0	1	PSMC2	proteasome 26S subunit, ATPase 2	GO:0045899 positive regulation of RNA polymerase II transcriptional preinitiation complex assembly;GO:0045898 regulation of RNA polymerase II transcriptional preinitiation complex assembly;GO:0051123 RNA polymerase II preinitiation complex assembly	GO:0008540 proteasome regulatory particle, base subcomplex;GO:0005838 proteasome regulatory particle;GO:0022624 proteasome accessory complex	GO:0036402 proteasome-activating ATPase activity;GO:0017025 TBP-class protein binding;GO:0042623 ATPase activity, coupled	Predicted intracellular proteins	Cytoplasmic bodies;Cytosol (Supported)		(hsa03050)Proteasome; (ko03050)Proteasome; (ko05169)Epstein-Barr virus infection	0
5901	RAN_HUMAN	0	1	0	0	RAN	RAN, member RAS oncogene family	GO:0035281 pre-miRNA export from nucleus;GO:0061015 snRNA import into nucleus;GO:0006404 RNA import into nucleus	GO:0042565 RNA nuclear export complex;GO:0031074 nucleocytoplasmic transport complex;GO:0090543 Flemming body	GO:0070883 pre-miRNA binding;GO:0005049 nuclear export signal receptor activity;GO:0140142 nucleocytoplasmic carrier activity	Predicted intracellular proteins; Transporters	Nucleoplasm (Enhanced)	(M140)PID RANBP2 PATHWAY; (M37)PID NFKAPPAB CANONICAL PATHWAY; (M242)PID AURORA A PATHWAY	(ko03008)Ribosome biogenesis in eukaryotes; (hsa03008)Ribosome biogenesis in eukaryotes; (ko03013)RNA transport	0
7531	1433E_HUMAN	0	0	0	1	YWHAE	tyrosine 3-monooxygenase/tryptophan 5-monooxygenase activation protein epsilon	GO:0003064 regulation of heart rate by hormone;GO:1905913 negative regulation of calcium ion export across plasma membrane;GO:1902309 negative regulation of peptidyl-serine dephosphorylation	GO:0090724 central region of growth cone;GO:0090723 growth cone part;GO:0005871 kinesin complex	GO:0050815 phosphoserine residue binding;GO:0023026 MHC class II protein complex binding;GO:0023023 MHC protein complex binding	Predicted intracellular proteins; Cancer-related genes:Candidate cancer biomarkers	Cytosol (Supported); Additional: Nucleoli rim;Nucleoplasm	(M199)PID P38 MK2 PATHWAY; (M247)PID INSULIN GLUCOSE PATHWAY; (M163)PID LIS1 PATHWAY	(ko04114)Oocyte meiosis; (hsa04722)Neurotrophin signaling pathway; (ko04722)Neurotrophin signaling pathway	0
3692	IF6_HUMAN	0	0	1	0	EIF6	eukaryotic translation initiation factor 6	GO:1902626 assembly of large subunit precursor of preribosome;GO:0042256 mature ribosome assembly;GO:0000054 ribosomal subunit export from nucleus	GO:0005638 lamin filament;GO:0005652 nuclear lamina;GO:0030687 preribosome, large subunit precursor	GO:0043023 ribosomal large subunit binding;GO:0003743 translation initiation factor activity;GO:0043022 ribosome binding	Predicted intracellular proteins	Nucleoplasm (Supported)		(ko03008)Ribosome biogenesis in eukaryotes; (hsa03008)Ribosome biogenesis in eukaryotes; (hsa03013)RNA transport	0
51747	LC7L3_HUMAN	0	0	0	1	LUC7L3	LUC7 like 3 pre-mRNA splicing factor	GO:0006376 mRNA splice site selection;GO:0000245 spliceosomal complex assembly;GO:0022618 ribonucleoprotein complex assembly	GO:0071004 U2-type prespliceosome;GO:0071010 prespliceosome;GO:0005685 U1 snRNP	GO:0003729 mRNA binding;GO:0003723 RNA binding;GO:0003677 DNA binding	Predicted intracellular proteins	Nuclear speckles (Enhanced)			0
23076	RRP1B_HUMAN	0	0	0	1	RRP1B	ribosomal RNA processing 1B	GO:0043923 positive regulation by host of viral transcription;GO:0043921 modulation by host of viral transcription;GO:0052312 modulation of transcription in other organism involved in symbiotic interaction	GO:0001652 granular component;GO:0030688 preribosome, small subunit precursor;GO:0030687 preribosome, large subunit precursor	GO:0003713 transcription coactivator activity;GO:0003712 transcription coregulator activity;GO:0003723 RNA binding	Predicted intracellular proteins	Mitotic chromosome;Nucleoli;Nucleoli rim (Enhanced); Additional: Nucleoplasm			0
4659	MYPT1_HUMAN	0	0	0	1	PPP1R12A	protein phosphatase 1 regulatory subunit 12A	GO:0035508 positive regulation of myosin-light-chain-phosphatase activity;GO:0035507 regulation of myosin-light-chain-phosphatase activity;GO:1901550 regulation of endothelial cell development	GO:0072357 PTW/PP1 phosphatase complex;GO:0031672 A band;GO:0008287 protein serine/threonine phosphatase complex	GO:0071889 14-3-3 protein binding;GO:0019208 phosphatase regulator activity;GO:0004857 enzyme inhibitor activity	Predicted intracellular proteins	Actin filaments;Cytosol (Supported)	(M12)PID RHOA PATHWAY; (M71)PID ILK PATHWAY; (M129)PID PLK1 PATHWAY	(ko04270)Vascular smooth muscle contraction; (hsa04611)Platelet activation; (hsa04270)Vascular smooth muscle contraction	0
5250	MPCP_HUMAN	1	0	0	0	SLC25A3	solute carrier family 25 member 3	GO:0035435 phosphate ion transmembrane transport;GO:0006817 phosphate ion transport;GO:0098661 inorganic anion transmembrane transport	GO:0031304 intrinsic component of mitochondrial inner membrane;GO:0031305 integral component of mitochondrial inner membrane;GO:0032592 integral component of mitochondrial membrane	GO:0015317 phosphate:proton symporter activity;GO:0005315 inorganic phosphate transmembrane transporter activity;GO:0015295 solute:proton symporter activity	Predicted intracellular proteins; Disease related genes; Transporters:Electrochemical Potential-driven transporters; Potential drug targets	Mitochondria (Supported)	(M195)PID CMYB PATHWAY		0
10286	SPF27_HUMAN	0	0	0	1	BCAS2	BCAS2 pre-mRNA processing factor	GO:0000377 RNA splicing, via transesterification reactions with bulged adenosine as nucleophile;GO:0000398 mRNA splicing, via spliceosome;GO:0000375 RNA splicing, via transesterification reactions	GO:0000974 Prp19 complex;GO:0005662 DNA replication factor A complex;GO:0043601 nuclear replisome	GO:0005515 protein binding;GO:0005488 binding;GO:0003674 molecular_function	Predicted intracellular proteins	Centrosome;Nuclear speckles (Supported)		(hsa03040)Spliceosome; (ko03040)Spliceosome	0
3376	SYIC_HUMAN	0	0	0	1	IARS1	isoleucyl-tRNA synthetase 1	GO:0006428 isoleucyl-tRNA aminoacylation;GO:0106074 aminoacyl-tRNA metabolism involved in translational fidelity;GO:0006450 regulation of translational fidelity	GO:0017101 aminoacyl-tRNA synthetase multienzyme complex;GO:0070062 extracellular exosome;GO:1903561 extracellular vesicle	GO:0004822 isoleucine-tRNA ligase activity;GO:0002161 aminoacyl-tRNA editing activity;GO:0004812 aminoacyl-tRNA ligase activity	Disease related genes; Enzymes; ENZYME proteins:Ligase; Potential drug targets; Predicted intracellular proteins	Cytosol;Nucleoplasm (Approved)	(M9378)ST INTERLEUKIN 4 PATHWAY; (M14532)ST PHOSPHOINOSITIDE 3 KINASE PATHWAY	(ko00970)Aminoacyl-tRNA biosynthesis; (hsa00970)Aminoacyl-tRNA biosynthesis	0
10694	TCPQ_HUMAN	0	1	0	0	CCT8	chaperonin containing TCP1 subunit 8	GO:1904851 positive regulation of establishment of protein localization to telomere;GO:0070203 regulation of establishment of protein localization to telomere;GO:1904869 regulation of protein localization to Cajal body	GO:0002199 zona pellucida receptor complex;GO:0005832 chaperonin-containing T-complex;GO:0101031 chaperone complex	GO:0044183 protein binding involved in protein folding;GO:0051082 unfolded protein binding;GO:0045296 cadherin binding	Predicted intracellular proteins	Intermediate filaments (Approved); Additional: Cytosol;Nucleoplasm			0
23185	LAR4B_HUMAN	0	0	1	0	LARP4B	La ribonucleoprotein 4B	GO:1905870 positive regulation of 3'-UTR-mediated mRNA stabilization;GO:1905868 regulation of 3'-UTR-mediated mRNA stabilization;GO:0070935 3'-UTR-mediated mRNA stabilization	GO:0042788 polysomal ribosome;GO:0005844 polysome;GO:0010494 cytoplasmic stress granule	GO:0003730 mRNA 3'-UTR binding;GO:0003729 mRNA binding;GO:0003723 RNA binding	Predicted intracellular proteins	Cytosol (Enhanced)			0
10128	LPPRC_HUMAN	0	0	1	0	LRPPRC	leucine rich pentatricopeptide repeat containing	GO:0000961 negative regulation of mitochondrial RNA catabolic process;GO:0000960 regulation of mitochondrial RNA catabolic process;GO:0000957 mitochondrial RNA catabolic process	GO:0005640 nuclear outer membrane;GO:0009295 nucleoid;GO:0042645 mitochondrial nucleoid	GO:0048487 beta-tubulin binding;GO:0003697 single-stranded DNA binding;GO:0051015 actin filament binding	Disease related genes; Predicted intracellular proteins	Mitochondria (Enhanced)			0
9493	KIF23_HUMAN	0	0	0	1	KIF23	kinesin family member 23	GO:0051256 mitotic spindle midzone assembly;GO:0000022 mitotic spindle elongation;GO:0051231 spindle elongation	GO:0097149 centralspindlin complex;GO:0090543 Flemming body;GO:0005871 kinesin complex	GO:0003777 microtubule motor activity;GO:0003774 motor activity;GO:0008017 microtubule binding	Predicted intracellular proteins	Nucleoplasm (Enhanced); Additional: Midbody ring;Mitotic spindle	(M14)PID AURORA B PATHWAY	(ko05206)MicroRNAs in cancer; (hsa05206)MicroRNAs in cancer	0
63931	RT14_HUMAN	0	0	0	1	MRPS14	mitochondrial ribosomal protein S14	GO:0070125 mitochondrial translational elongation;GO:0070126 mitochondrial translational termination;GO:0006415 translational termination	GO:0000314 organellar small ribosomal subunit;GO:0005763 mitochondrial small ribosomal subunit;GO:0015935 small ribosomal subunit	GO:0003735 structural constituent of ribosome;GO:0005198 structural molecule activity;GO:0003723 RNA binding	Ribosomal proteins; Predicted intracellular proteins	Mitochondria (Supported); Additional: Nuclear membrane		(hsa03010)Ribosome; (ko03010)Ribosome	0
10165	CMC2_HUMAN	0	1	0	0	SLC25A13	solute carrier family 25 member 13	GO:0043490 malate-aspartate shuttle;GO:0015810 aspartate transmembrane transport;GO:0070778 L-aspartate transmembrane transport	GO:0005743 mitochondrial inner membrane;GO:0019866 organelle inner membrane;GO:0031966 mitochondrial membrane	GO:0015183 L-aspartate transmembrane transporter activity;GO:0005313 L-glutamate transmembrane transporter activity;GO:0015556 C4-dicarboxylate transmembrane transporter activity	Predicted intracellular proteins; Disease related genes; Transporters:Electrochemical Potential-driven transporters; Potential drug targets	Mitochondria (Supported)			0
29766	TMOD3_HUMAN	0	0	0	1	TMOD3	tropomodulin 3	GO:0051694 pointed-end actin filament capping;GO:0048821 erythrocyte development;GO:0051693 actin filament capping	GO:0005865 striated muscle thin filament;GO:0036379 myofilament;GO:0030017 sarcomere	GO:0005523 tropomyosin binding;GO:0098641 cadherin binding involved in cell-cell adhesion;GO:0098632 cell-cell adhesion mediator activity	Predicted intracellular proteins	Cytosol (Approved); Additional: Actin filaments			0
7001	PRDX2_HUMAN	0	1	0	0	PRDX2	peroxiredoxin 2	GO:0002536 respiratory burst involved in inflammatory response;GO:0002679 respiratory burst involved in defense response;GO:0031665 negative regulation of lipopolysaccharide-mediated signaling pathway	GO:0070062 extracellular exosome;GO:1903561 extracellular vesicle;GO:0043230 extracellular organelle	GO:0008379 thioredoxin peroxidase activity;GO:0051920 peroxiredoxin activity;GO:0004601 peroxidase activity	Predicted intracellular proteins; Enzymes; ENZYME proteins:Oxidoreductases; Cancer-related genes:Candidate cancer biomarkers				0
65095	KRI1_HUMAN	0	0	0	1	KRI1	KRI1 homolog	GO:0000447 endonucleolytic cleavage in ITS1 to separate SSU-rRNA from 5.8S rRNA and LSU-rRNA from tricistronic rRNA transcript (SSU-rRNA, 5.8S rRNA, LSU-rRNA);GO:0000478 endonucleolytic cleavage involved in rRNA processing;GO:0000479 endonucleolytic cleavage of tricistronic rRNA transcript (SSU-rRNA, 5.8S rRNA, LSU-rRNA)	GO:0030686 90S preribosome;GO:0030684 preribosome;GO:1990904 ribonucleoprotein complex	GO:0003723 RNA binding;GO:0003676 nucleic acid binding;GO:1901363 heterocyclic compound binding	Predicted intracellular proteins	Nucleoli (Enhanced)			0
10096	ARP3_HUMAN	0	0	0	1	ACTR3	actin related protein 3	GO:0016344 meiotic chromosome movement towards spindle pole;GO:0051305 chromosome movement towards spindle pole;GO:0070358 actin polymerization-dependent cell motility	GO:0005885 Arp2/3 protein complex;GO:0035861 site of double-strand break;GO:0090734 site of DNA damage	GO:0005200 structural constituent of cytoskeleton;GO:0051015 actin filament binding;GO:0003779 actin binding	Predicted intracellular proteins		(M16801)SIG REGULATION OF THE ACTIN CYTOSKELETON BY RHO GTPASES; (M5193)SIG CHEMOTAXIS; (M278)PID RAC1 PATHWAY	(ko04530)Tight junction; (hsa04530)Tight junction	0
3939	LDHA_HUMAN	0	1	0	0	LDHA	lactate dehydrogenase A	GO:0048569 post-embryonic animal organ development;GO:0006089 lactate metabolic process;GO:0043627 response to estrogen	GO:0070062 extracellular exosome;GO:1903561 extracellular vesicle;GO:0043230 extracellular organelle	GO:0004459 L-lactate dehydrogenase activity;GO:0004457 lactate dehydrogenase activity;GO:0051287 NAD binding	ENZYME proteins:Oxidoreductases; Disease related genes; Enzymes; FDA approved drug targets:Small molecule drugs; Cancer-related genes:Candidate cancer biomarkers; Predicted intracellular proteins	Cytosol (Supported); Additional: Vesicles	(M255)PID HIF1 TFPATHWAY; (M66)PID MYC ACTIV PATHWAY	(ko00640)Propanoate metabolism; (hsa00640)Propanoate metabolism; (ko00620)Pyruvate metabolism	0
5500	PP1B_HUMAN	0	0	0	1	PPP1CB	protein phosphatase 1 catalytic subunit beta	GO:0005981 regulation of glycogen catabolic process;GO:0043471 regulation of cellular carbohydrate catabolic process;GO:0005980 glycogen catabolic process	GO:0042587 glycogen granule;GO:0072357 PTW/PP1 phosphatase complex;GO:0000164 protein phosphatase type 1 complex	GO:0050115 myosin-light-chain-phosphatase activity;GO:0017018 myosin phosphatase activity;GO:0004722 protein serine/threonine phosphatase activity	ENZYME proteins:Hydrolases; Disease related genes; Enzymes; Potential drug targets; Predicted intracellular proteins	Cytosol;Nucleoplasm (Supported); Additional: Plasma membrane	(M129)PID PLK1 PATHWAY	(ko04720)Long-term potentiation; (ko05031)Amphetamine addiction; (hsa04720)Long-term potentiation	0
25962	VIR_HUMAN	0	0	0	1	VIRMA	vir like m6A methyltransferase associated	GO:0110104 mRNA alternative polyadenylation;GO:0080009 mRNA methylation;GO:1900363 regulation of mRNA polyadenylation	GO:0036396 RNA N6-methyladenosine methyltransferase complex;GO:0045293 mRNA editing complex;GO:0034708 methyltransferase complex	GO:0003723 RNA binding;GO:0003676 nucleic acid binding;GO:1901363 heterocyclic compound binding	Predicted intracellular proteins	Nuclear bodies (Supported); Additional: Nucleoplasm			0
3615	IMDH2_HUMAN	0	0	0	1	IMPDH2	inosine monophosphate dehydrogenase 2	GO:0006177 GMP biosynthetic process;GO:0006183 GTP biosynthetic process;GO:1901070 guanosine-containing compound biosynthetic process	GO:0005778 peroxisomal membrane;GO:0031903 microbody membrane;GO:0044438 microbody part	GO:0003938 IMP dehydrogenase activity;GO:0016616 oxidoreductase activity, acting on the CH-OH group of donors, NAD or NADP as acceptor;GO:0016614 oxidoreductase activity, acting on CH-OH group of donors	Enzymes; ENZYME proteins:Oxidoreductases; FDA approved drug targets:Small molecule drugs; Predicted intracellular proteins	Cytosol (Supported); Additional: Rods & Rings		(M00050)Guanine ribonucleotide biosynthesis IMP => GDP,GTP; (hsa)Guanine ribonucleotide biosynthesis IMP => GDP,GTP; (hsa00983)Drug metabolism - other enzymes	0
83743	GRWD1_HUMAN	0	0	0	1	GRWD1	glutamate rich WD repeat containing 1	GO:0006337 nucleosome disassembly;GO:0031498 chromatin disassembly;GO:0032986 protein-DNA complex disassembly	GO:0005730 nucleolus;GO:0005694 chromosome;GO:0005654 nucleoplasm	GO:0003688 DNA replication origin binding;GO:0042393 histone binding;GO:0003682 chromatin binding	Predicted intracellular proteins	Nucleoli;Nucleoli rim (Enhanced); Additional: Nucleoplasm			0
79576	NKAP_HUMAN	0	0	0	1	NKAP	NFKB activating protein	GO:0046638 positive regulation of alpha-beta T cell differentiation;GO:0046635 positive regulation of alpha-beta T cell activation;GO:0046637 regulation of alpha-beta T cell differentiation	GO:0005654 nucleoplasm;GO:0031981 nuclear lumen;GO:0005829 cytosol	GO:0003682 chromatin binding;GO:0003723 RNA binding;GO:0003676 nucleic acid binding	Predicted intracellular proteins	Nucleoplasm (Supported); Additional: Cytosol			0
6625	RU17_HUMAN	0	0	0	1	SNRNP70	small nuclear ribonucleoprotein U1 subunit 70	GO:1904715 negative regulation of chaperone-mediated autophagy;GO:0061083 regulation of protein refolding;GO:0061084 negative regulation of protein refolding	GO:0071004 U2-type prespliceosome;GO:0071010 prespliceosome;GO:0005685 U1 snRNP	GO:0030619 U1 snRNA binding;GO:0017069 snRNA binding;GO:0003729 mRNA binding	Predicted intracellular proteins	Nucleoplasm (Enhanced)		(hsa03040)Spliceosome; (ko03040)Spliceosome	0
9931	HELZ_HUMAN	0	0	0	1	HELZ	helicase with zinc finger	GO:0035194 posttranscriptional gene silencing by RNA;GO:0016441 posttranscriptional gene silencing;GO:0031047 gene silencing by RNA	GO:0043186 P granule;GO:0060293 germ plasm;GO:0045495 pole plasm	GO:0004386 helicase activity;GO:0017111 nucleoside-triphosphatase activity;GO:0016462 pyrophosphatase activity	Predicted intracellular proteins	Nucleoli;Nucleoli rim (Approved); Additional: Actin filaments;Plasma membrane			0
23468	CBX5_HUMAN	0	1	0	0	CBX5	chromobox 5	GO:0070317 negative regulation of G0 to G1 transition;GO:0070316 regulation of G0 to G1 transition;GO:0045023 G0 to G1 transition	GO:0010369 chromocenter;GO:0005721 pericentric heterochromatin;GO:0000118 histone deacetylase complex	GO:0070491 repressing transcription factor binding;GO:0035064 methylated histone binding;GO:0140034 methylation-dependent protein binding	Predicted intracellular proteins	Nucleoplasm (Enhanced)	(M14)PID AURORA B PATHWAY; (M40)PID E2F PATHWAY		0
488	AT2A2_HUMAN	0	0	0	1	ATP2A2	ATPase sarcoplasmic/endoplasmic reticulum Ca2+ transporting 2	GO:1903515 calcium ion transport from cytosol to endoplasmic reticulum;GO:0032470 positive regulation of endoplasmic reticulum calcium ion concentration;GO:1903233 regulation of calcium ion-dependent exocytosis of neurotransmitter	GO:0061831 apical ectoplasmic specialization;GO:0097470 ribbon synapse;GO:0031095 platelet dense tubular network membrane	GO:0031775 lutropin-choriogonadotropic hormone receptor binding;GO:0086039 calcium-transporting ATPase activity involved in regulation of cardiac muscle cell membrane potential;GO:0008553 proton-exporting ATPase activity, phosphorylative mechanism	ENZYME proteins:Hydrolases; Disease related genes; Enzymes; Transporters:Primary Active Transporters; Potential drug targets; Predicted intracellular proteins			(ko05412)Arrhythmogenic right ventricular cardiomyopathy (ARVC); (hsa05412)Arrhythmogenic right ventricular cardiomyopathy; (ko04260)Cardiac muscle contraction	0
7171	TPM4_HUMAN	0	0	0	1	TPM4	tropomyosin 4	GO:0030049 muscle filament sliding;GO:0033275 actin-myosin filament sliding;GO:0070252 actin-mediated cell contraction	GO:0005862 muscle thin filament tropomyosin;GO:0005865 striated muscle thin filament;GO:0036379 myofilament	GO:0008307 structural constituent of muscle;GO:0051015 actin filament binding;GO:0046982 protein heterodimerization activity	Cancer-related genes; Predicted intracellular proteins	Actin filaments (Approved); Additional: Cytosol		(ko04260)Cardiac muscle contraction; (ko05410)Hypertrophic cardiomyopathy (HCM); (hsa05410)Hypertrophic cardiomyopathy	0
154796	AMOT_HUMAN	0	0	0	1	AMOT	angiomotin	GO:0003365 establishment of cell polarity involved in ameboidal cell migration;GO:0042074 cell migration involved in gastrulation;GO:0001702 gastrulation with mouth forming second	GO:0008180 COP9 signalosome;GO:0005884 actin filament;GO:0005923 bicellular tight junction	GO:0043532 angiostatin binding;GO:0038023 signaling receptor activity;GO:0060089 molecular transducer activity	Predicted intracellular proteins	Cell Junctions (Supported); Additional: Nucleoplasm		(ko04390)Hippo signaling pathway; (ko04530)Tight junction; (hsa04390)Hippo signaling pathway	0
55766	H2AJ_HUMAN	0	0	1	0	H2AJ	H2A.J histone	GO:0006342 chromatin silencing;GO:0045814 negative regulation of gene expression, epigenetic;GO:0006325 chromatin organization	GO:0000786 nucleosome;GO:0044815 DNA packaging complex;GO:0032993 protein-DNA complex	GO:0046982 protein heterodimerization activity;GO:0046983 protein dimerization activity;GO:0003677 DNA binding	Predicted intracellular proteins	Nucleoplasm (Approved)		(ko05322)Systemic lupus erythematosus; (hsa05322)Systemic lupus erythematosus; (hsa04217)necroptosis	0
29127	RGAP1_HUMAN	0	0	0	1	RACGAP1	Rac GTPase activating protein 1	GO:0000912 assembly of actomyosin apparatus involved in cytokinesis;GO:0000915 actomyosin contractile ring assembly;GO:0044837 actomyosin contractile ring organization	GO:0097149 centralspindlin complex;GO:0051233 spindle midzone;GO:0090543 Flemming body	GO:0043015 gamma-tubulin binding;GO:0043014 alpha-tubulin binding;GO:0048487 beta-tubulin binding	Predicted intracellular proteins	Nucleoplasm (Enhanced)	(M83)PID CDC42 REG PATHWAY; (M241)PID RAC1 REG PATHWAY; (M14)PID AURORA B PATHWAY		0
8241	RBM10_HUMAN	0	0	1	0	RBM10	RNA binding motif protein 10	GO:0034393 positive regulation of smooth muscle cell apoptotic process;GO:0048025 negative regulation of mRNA splicing, via spliceosome;GO:0070935 3'-UTR-mediated mRNA stabilization	GO:0016607 nuclear speck;GO:0016604 nuclear body;GO:0044451 nucleoplasm part	GO:0035198 miRNA binding;GO:0061980 regulatory RNA binding;GO:0042802 identical protein binding	Disease related genes; Cancer-related genes:Mutated cancer genes; Predicted intracellular proteins	Nuclear speckles (Enhanced)			0
6840	SVIL_HUMAN	0	0	0	1	SVIL	supervillin	GO:0051014 actin filament severing;GO:0051016 barbed-end actin filament capping;GO:0032467 positive regulation of cytokinesis	GO:0036449 microtubule minus-end;GO:0071437 invadopodium;GO:0043034 costamere	GO:0005546 phosphatidylinositol-4,5-bisphosphate binding;GO:1902936 phosphatidylinositol bisphosphate binding;GO:1901981 phosphatidylinositol phosphate binding	Predicted intracellular proteins	Plasma membrane (Supported); Additional: Actin filaments;Cytosol	(M58)PID AR PATHWAY		0
51121	RL26L_HUMAN	1	0	0	0	RPL26L1	ribosomal protein L26 like 1	GO:0042273 ribosomal large subunit biogenesis;GO:0002181 cytoplasmic translation;GO:0042254 ribosome biogenesis	GO:0022625 cytosolic large ribosomal subunit;GO:0022626 cytosolic ribosome;GO:0015934 large ribosomal subunit	GO:0003735 structural constituent of ribosome;GO:0005198 structural molecule activity;GO:0003723 RNA binding	Ribosomal proteins; Predicted intracellular proteins	Cytosol;Endoplasmic reticulum (Supported); Additional: Nucleoli		(hsa03010)Ribosome; (ko03010)Ribosome	0
1503	PYRG1_HUMAN	0	1	0	0	CTPS1	CTP synthase 1	GO:0044210 'de novo' CTP biosynthetic process;GO:0019856 pyrimidine nucleobase biosynthetic process;GO:0006241 CTP biosynthetic process	GO:0097268 cytoophidium;GO:0005829 cytosol;GO:0016020 membrane	GO:0003883 CTP synthase activity;GO:0016879 ligase activity, forming carbon-nitrogen bonds;GO:0016874 ligase activity	Disease related genes; Enzymes; ENZYME proteins:Ligase; Potential drug targets; Predicted intracellular proteins	Cytosol (Approved); Additional: Actin filaments		(M00052)Pyrimidine ribonucleotide biosynthesis, UMP => UDP/UTP,CDP/CTP; (hsa)Pyrimidine ribonucleotide biosynthesis, UMP => UDP/UTP,CDP/CTP; (ko00240)Pyrimidine metabolism	0
27067	STAU2_HUMAN	0	0	1	0	STAU2	staufen double-stranded RNA binding protein 2		GO:0005874 microtubule;GO:0099513 polymeric cytoskeletal fiber;GO:0099512 supramolecular fiber	GO:0003725 double-stranded RNA binding;GO:0003723 RNA binding;GO:0003676 nucleic acid binding	Predicted intracellular proteins	Nucleoplasm (Supported); Additional: Cytosol			0
84310	CG050_HUMAN	0	0	0	1	C7orf50	chromosome 7 open reading frame 50			GO:0003723 RNA binding;GO:0003676 nucleic acid binding;GO:1901363 heterocyclic compound binding	Predicted intracellular proteins	Nucleoli;Nucleoplasm (Approved)			0
8467	SMCA5_HUMAN	0	0	1	0	SMARCA5	SWI/SNF related, matrix associated, actin dependent regulator of chromatin, subfamily a, member 5	GO:0016584 nucleosome positioning;GO:0000183 chromatin silencing at rDNA;GO:0034080 CENP-A containing nucleosome assembly	GO:0031213 RSF complex;GO:0016589 NURF complex;GO:0005677 chromatin silencing complex	GO:0008094 DNA-dependent ATPase activity;GO:0031491 nucleosome binding;GO:0004386 helicase activity	Transcription factors:Helix-turn-helix domains; Predicted intracellular proteins	Nucleoplasm (Supported); Additional: Nucleoli fibrillar center			0
8338	H2A2C_HUMAN	1	0	0	0	H2AC20	H2A clustered histone 20	GO:0006342 chromatin silencing;GO:0045814 negative regulation of gene expression, epigenetic;GO:0006325 chromatin organization	GO:0000786 nucleosome;GO:0044815 DNA packaging complex;GO:0032993 protein-DNA complex	GO:0046982 protein heterodimerization activity;GO:0046983 protein dimerization activity;GO:0003677 DNA binding	Predicted intracellular proteins	Nucleoplasm (Approved)		(ko05322)Systemic lupus erythematosus; (hsa05322)Systemic lupus erythematosus; (hsa04217)necroptosis	0
138046	RALYL_HUMAN	0	1	0	0	RALYL	RALY RNA binding protein like		GO:0005654 nucleoplasm;GO:0031981 nuclear lumen;GO:0044428 nuclear part	GO:0042802 identical protein binding;GO:0003723 RNA binding;GO:0003676 nucleic acid binding	Predicted intracellular proteins	Nucleoplasm (Enhanced)			0
3009	H15_HUMAN	0	0	0	1	H1-5	H1.5 linker histone, cluster member	GO:0071169 establishment of protein localization to chromatin;GO:0051574 positive regulation of histone H3-K9 methylation;GO:0016584 nucleosome positioning	GO:0000792 heterochromatin;GO:0000786 nucleosome;GO:0044815 DNA packaging complex	GO:0031492 nucleosomal DNA binding;GO:0031491 nucleosome binding;GO:0031490 chromatin DNA binding	Predicted intracellular proteins	Nucleoplasm (Supported)			0
6732	SRPK1_HUMAN	0	0	0	1	SRPK1	SRSF protein kinase 1	GO:0035092 sperm chromatin condensation;GO:0007289 spermatid nucleus differentiation;GO:0045070 positive regulation of viral genome replication	GO:0016363 nuclear matrix;GO:0034399 nuclear periphery;GO:0016607 nuclear speck	GO:0004707 MAP kinase activity;GO:0000287 magnesium ion binding;GO:0004674 protein serine/threonine kinase activity	Predicted intracellular proteins; ENZYME proteins:Transferases; Enzymes; Kinases:CMGC Ser/Thr protein kinases	Cytosol;Nucleoplasm (Supported); Additional: Plasma membrane		(ko05168)Herpes simplex infection; (hsa05168)Herpes simplex virus 1 infection	0
6279	S10A8_HUMAN	0	0	0	1	S100A8	S100 calcium binding protein A8	GO:0070488 neutrophil aggregation;GO:0035425 autocrine signaling;GO:0032119 sequestering of zinc ion	GO:0045111 intermediate filament cytoskeleton;GO:0034774 secretory granule lumen;GO:0060205 cytoplasmic vesicle lumen	GO:0035662 Toll-like receptor 4 binding;GO:0050544 arachidonic acid binding;GO:0050542 icosanoid binding	Predicted intracellular proteins; Predicted secreted proteins; Cancer-related genes:Candidate cancer biomarkers	Intermediate filaments (Supported); Additional: Cytosol	(M264)PID TOLL ENDOGENOUS PATHWAY; (M5883)NABA SECRETED FACTORS; (M5885)NABA MATRISOME ASSOCIATED	(hsa00360)Phenylalanine metabolism; (hsa00350)Tyrosine metabolism; (ko04657)IL-17 signaling pathway	0
5987	TRI27_HUMAN	0	0	0	1	TRIM27	tripartite motif containing 27	GO:0090281 negative regulation of calcium ion import;GO:0032897 negative regulation of viral transcription;GO:0032703 negative regulation of interleukin-2 production	GO:0030904 retromer complex;GO:0016605 PML body;GO:0001650 fibrillar center	GO:0003713 transcription coactivator activity;GO:0061630 ubiquitin protein ligase activity;GO:0061659 ubiquitin-like protein ligase activity	Disease related genes; ENZYME proteins:Transferases; Enzymes; Potential drug targets; Cancer-related genes; Predicted intracellular proteins	Nucleoli (Approved); Additional: Nucleoplasm			0
6895	TRBP2_HUMAN	0	0	0	1	TARBP2	TARBP2 subunit of RISC loading complex	GO:0050689 negative regulation of defense response to virus by host;GO:0090065 regulation of production of siRNA involved in RNA interference;GO:0030423 targeting of mRNA for destruction involved in RNA interference	GO:0070578 RISC-loading complex;GO:0016442 RISC complex;GO:0031332 RNAi effector complex	GO:0070883 pre-miRNA binding;GO:0035197 siRNA binding;GO:0035198 miRNA binding	Predicted intracellular proteins	Nucleoplasm (Supported); Additional: Nuclear bodies			0
94081	SFXN1_HUMAN	0	0	0	1	SFXN1	sideroflexin 1	GO:0042942 D-serine transport;GO:0042940 D-amino acid transport;GO:0015825 L-serine transport	GO:0031304 intrinsic component of mitochondrial inner membrane;GO:0031305 integral component of mitochondrial inner membrane;GO:0032592 integral component of mitochondrial membrane	GO:0042945 D-serine transmembrane transporter activity;GO:0042943 D-amino acid transmembrane transporter activity;GO:0015194 L-serine transmembrane transporter activity	Predicted intracellular proteins	Mitochondria (Enhanced)			0
5935	RBM3_HUMAN	0	0	1	0	RBM3	RNA binding motif protein 3	GO:0048026 positive regulation of mRNA splicing, via spliceosome;GO:0050685 positive regulation of mRNA processing;GO:0033120 positive regulation of RNA splicing	GO:0015934 large ribosomal subunit;GO:0044391 ribosomal subunit;GO:0005681 spliceosomal complex	GO:0043023 ribosomal large subunit binding;GO:0043021 ribonucleoprotein complex binding;GO:0044877 protein-containing complex binding	Predicted intracellular proteins	Nucleoplasm (Enhanced)			0
4641	MYO1C_HUMAN	0	0	0	1	MYO1C	myosin IC	GO:1900748 positive regulation of vascular endothelial growth factor signaling pathway;GO:0038089 positive regulation of cell migration by vascular endothelial growth factor signaling pathway;GO:0030050 vesicle transport along actin filament	GO:0060171 stereocilium membrane;GO:0016461 unconventional myosin complex;GO:0031941 filamentous actin	GO:0030898 actin-dependent ATPase activity;GO:0000146 microfilament motor activity;GO:0003774 motor activity	Transporters:Transporter channels and pores; Predicted intracellular proteins	Nuclear bodies;Plasma membrane (Enhanced)			0
7024	TFCP2_HUMAN	0	0	0	1	TFCP2	transcription factor CP2	GO:0042789 mRNA transcription by RNA polymerase II;GO:0009299 mRNA transcription;GO:0016071 mRNA metabolic process	GO:0000785 chromatin;GO:0044427 chromosomal part;GO:0005694 chromosome	GO:0001228 DNA-binding transcription activator activity, RNA polymerase II-specific;GO:0008134 transcription factor binding;GO:0000978 RNA polymerase II proximal promoter sequence-specific DNA binding	Transcription factors:Immunoglobulin fold; Predicted intracellular proteins	Nucleoplasm (Supported); Additional: Cytosol	(M101)PID HDAC CLASSI PATHWAY		0
10240	RT31_HUMAN	0	0	1	0	MRPS31	mitochondrial ribosomal protein S31	GO:0070125 mitochondrial translational elongation;GO:0070126 mitochondrial translational termination;GO:0006415 translational termination	GO:0000314 organellar small ribosomal subunit;GO:0005763 mitochondrial small ribosomal subunit;GO:0015935 small ribosomal subunit	GO:0003735 structural constituent of ribosome;GO:0019904 protein domain specific binding;GO:0005198 structural molecule activity	Ribosomal proteins; Predicted intracellular proteins	Mitochondria (Supported); Additional: Nucleoli			0
23029	RBM34_HUMAN	0	0	1	0	RBM34	RNA binding motif protein 34		GO:0005730 nucleolus;GO:0005694 chromosome;GO:0005654 nucleoplasm	GO:0003723 RNA binding;GO:0003676 nucleic acid binding;GO:1901363 heterocyclic compound binding	Predicted intracellular proteins	Nucleoli (Supported); Additional: Mitotic chromosome;Nucleoplasm			0
22985	ACINU_HUMAN	1	0	0	0	ACIN1	apoptotic chromatin condensation inducer 1	GO:0030263 apoptotic chromosome condensation;GO:0045657 positive regulation of monocyte differentiation;GO:0045655 regulation of monocyte differentiation	GO:0061574 ASAP complex;GO:0016607 nuclear speck;GO:0016604 nuclear body	GO:0016887 ATPase activity;GO:0017111 nucleoside-triphosphatase activity;GO:0016462 pyrophosphatase activity	Transporters:Primary Active Transporters; Predicted intracellular proteins	Nucleoplasm (Supported); Additional: Cytosol;Plasma membrane		(ko03015)mRNA surveillance pathway; (hsa03015)mRNA surveillance pathway; (hsa03040)Spliceosome	0
10664	CTCF_HUMAN	0	0	0	1	CTCF	CCCTC-binding factor	GO:0040030 regulation of molecular function, epigenetic;GO:0070602 regulation of centromeric sister chromatid cohesion;GO:0010216 maintenance of DNA methylation	GO:0000775 chromosome, centromeric region;GO:0000793 condensed chromosome;GO:0098687 chromosomal region	GO:0043035 chromatin insulator sequence binding;GO:0031490 chromatin DNA binding;GO:0001227 DNA-binding transcription repressor activity, RNA polymerase II-specific	Cancer-related genes:Mutational cancer driver genes; Disease related genes; Cancer-related genes:Mutated cancer genes; Transcription factors:Zinc-coordinating DNA-binding domains; Predicted intracellular proteins	Nucleoplasm (Supported)			0
4057	TRFL_HUMAN	0	1	0	0	LTF	lactotransferrin	GO:0033214 iron assimilation by chelation and transport;GO:1900159 positive regulation of bone mineralization involved in bone maturation;GO:2000308 negative regulation of tumor necrosis factor (ligand) superfamily member 11 production	GO:0097013 phagocytic vesicle lumen;GO:0071682 endocytic vesicle lumen;GO:1904724 tertiary granule lumen	GO:0043539 protein serine/threonine kinase activator activity;GO:0001530 lipopolysaccharide binding;GO:0004869 cysteine-type endopeptidase inhibitor activity	Predicted intracellular proteins; Predicted secreted proteins; Cancer-related genes:Candidate cancer biomarkers				0
2079	ERH_HUMAN	0	0	0	1	ERH	ERH mRNA splicing and mitosis factor	GO:0006213 pyrimidine nucleoside metabolic process;GO:0072527 pyrimidine-containing compound metabolic process;GO:0009116 nucleoside metabolic process	GO:0034709 methylosome;GO:0034708 methyltransferase complex;GO:0030496 midbody	GO:0008327 methyl-CpG binding;GO:0043565 sequence-specific DNA binding;GO:0003723 RNA binding	Predicted intracellular proteins	Nucleoplasm (Approved); Additional: Cytosol			0
4001	LMNB1_HUMAN	1	0	0	0	LMNB1	lamin B1	GO:0035722 interleukin-12-mediated signaling pathway;GO:0071349 cellular response to interleukin-12;GO:0070671 response to interleukin-12	GO:0005638 lamin filament;GO:0005652 nuclear lamina;GO:0005637 nuclear inner membrane	GO:0043274 phospholipase binding;GO:0005198 structural molecule activity;GO:1990837 sequence-specific double-stranded DNA binding	Disease related genes; Predicted intracellular proteins	Nuclear membrane (Supported)	(M220)PID CASPASE PATHWAY	(ko04210)Apoptosis; (hsa04210)Apoptosis	0
10514	MBB1A_HUMAN	0	0	0	1	MYBBP1A	MYB binding protein 1a	GO:2000210 positive regulation of anoikis;GO:2000209 regulation of anoikis;GO:0043276 anoikis	GO:0042564 NLS-dependent protein nuclear import complex;GO:0031074 nucleocytoplasmic transport complex;GO:0005730 nucleolus	GO:0070888 E-box binding;GO:0003714 transcription corepressor activity;GO:0003712 transcription coregulator activity	Predicted intracellular proteins	Nucleoli (Supported); Additional: Vesicles			0
139628	FOXR2_HUMAN	1	0	0	0	FOXR2	forkhead box R2	GO:0006357 regulation of transcription by RNA polymerase II;GO:0006366 transcription by RNA polymerase II;GO:0006355 regulation of transcription, DNA-templated	GO:0000785 chromatin;GO:0044427 chromosomal part;GO:0005694 chromosome	GO:0000981 DNA-binding transcription factor activity, RNA polymerase II-specific;GO:0003700 DNA-binding transcription factor activity;GO:1990837 sequence-specific double-stranded DNA binding	Transcription factors:Helix-turn-helix domains; Predicted intracellular proteins	Nucleoplasm (Supported)			0
57187	THOC2_HUMAN	0	0	0	1	THOC2	THO complex 2	GO:0046784 viral mRNA export from host cell nucleus;GO:0044417 translocation of molecules into host;GO:0051836 translocation of molecules into other organism involved in symbiotic interaction	GO:0000347 THO complex;GO:0000445 THO complex part of transcription export complex;GO:0000346 transcription export complex	GO:0003729 mRNA binding;GO:0003723 RNA binding;GO:0003676 nucleic acid binding	Disease related genes; Predicted intracellular proteins	Nucleoplasm (Approved)		(hsa03040)Spliceosome; (ko03040)Spliceosome; (ko03013)RNA transport	0
126961	H32_HUMAN	1	0	0	0	H3C14	H3 clustered histone 14	GO:0038111 interleukin-7-mediated signaling pathway;GO:0098760 response to interleukin-7;GO:0098761 cellular response to interleukin-7	GO:0000786 nucleosome;GO:0044815 DNA packaging complex;GO:0032993 protein-DNA complex	GO:0046982 protein heterodimerization activity;GO:0046983 protein dimerization activity;GO:0003677 DNA binding	Predicted intracellular proteins			(ko05322)Systemic lupus erythematosus; (hsa05322)Systemic lupus erythematosus; (ko05202)Transcriptional misregulation in cancer	0
65080	RM44_HUMAN	0	1	0	0	MRPL44	mitochondrial ribosomal protein L44	GO:0030422 production of siRNA involved in RNA interference;GO:0031053 primary miRNA processing;GO:0031054 pre-miRNA processing	GO:0000315 organellar large ribosomal subunit;GO:0005762 mitochondrial large ribosomal subunit;GO:0000313 organellar ribosome	GO:0004525 ribonuclease III activity;GO:0032296 double-stranded RNA-specific ribonuclease activity;GO:0016891 endoribonuclease activity, producing 5'-phosphomonoesters	Disease related genes; Ribosomal proteins; Predicted intracellular proteins	Mitochondria (Approved); Additional: Nuclear bodies;Nucleoplasm;Plasma membrane			0
51081	RT07_HUMAN	0	0	0	1	MRPS7	mitochondrial ribosomal protein S7	GO:0000028 ribosomal small subunit assembly;GO:0042255 ribosome assembly;GO:0042274 ribosomal small subunit biogenesis	GO:0000314 organellar small ribosomal subunit;GO:0005763 mitochondrial small ribosomal subunit;GO:0015935 small ribosomal subunit	GO:0019843 rRNA binding;GO:0003735 structural constituent of ribosome;GO:0003729 mRNA binding	Disease related genes; Ribosomal proteins; Predicted intracellular proteins	Mitochondria (Approved)		(hsa03010)Ribosome; (ko03010)Ribosome	0
3728	PLAK_HUMAN	0	0	1	0	JUP	junction plakoglobin	GO:0071603 endothelial cell-cell adhesion;GO:0002159 desmosome assembly;GO:0071680 response to indole-3-methanol	GO:0071665 gamma-catenin-TCF7L2 complex;GO:0071664 catenin-TCF7L2 complex;GO:0030056 hemidesmosome	GO:0106006 microtubule cortical anchor activity;GO:0086083 cell adhesive protein binding involved in bundle of His cell-Purkinje myocyte communication;GO:0045294 alpha-catenin binding	Predicted intracellular proteins; Disease related genes; Cancer-related genes:Candidate cancer biomarkers	Cell Junctions;Plasma membrane (Supported); Additional: Vesicles	(M184)PID ECADHERIN KERATINOCYTE PATHWAY; (M266)PID NCADHERIN PATHWAY; (M156)PID ECADHERIN NASCENT AJ PATHWAY	(ko05221)Acute myeloid leukemia; (hsa05221)Acute myeloid leukemia; (ko05412)Arrhythmogenic right ventricular cardiomyopathy (ARVC)	0
115098	CC124_HUMAN	0	1	0	0	CCDC124	coiled-coil domain containing 124	GO:0051301 cell division;GO:0007049 cell cycle;GO:0009987 cellular process	GO:0030496 midbody;GO:0005815 microtubule organizing center;GO:0015630 microtubule cytoskeleton	GO:0003723 RNA binding;GO:0003676 nucleic acid binding;GO:1901363 heterocyclic compound binding	Predicted intracellular proteins	Cytosol;Plasma membrane (Enhanced)			0
79811	SLTM_HUMAN	0	0	0	1	SLTM	SAFB like transcription modulator	GO:0050684 regulation of mRNA processing;GO:1903311 regulation of mRNA metabolic process;GO:0006397 mRNA processing	GO:0016604 nuclear body;GO:0044451 nucleoplasm part;GO:0005654 nucleoplasm	GO:0043565 sequence-specific DNA binding;GO:0003723 RNA binding;GO:0003677 DNA binding	Predicted intracellular proteins	Nuclear bodies;Nucleoplasm (Enhanced)			0
847	CATA_HUMAN	0	0	1	0	CAT	catalase	GO:0010193 response to ozone;GO:0080184 response to phenylpropanoid;GO:0033591 response to L-ascorbic acid	GO:0005782 peroxisomal matrix;GO:0031907 microbody lumen;GO:0005778 peroxisomal membrane	GO:0004096 catalase activity;GO:0004046 aminoacylase activity;GO:0000268 peroxisome targeting sequence binding	ENZYME proteins:Oxidoreductases; Disease related genes; Enzymes; FDA approved drug targets:Small molecule drugs; Cancer-related genes:Candidate cancer biomarkers; Predicted intracellular proteins	Vesicles (Enhanced)	(M136)PID FOXO PATHWAY	(ko00630)Glyoxylate and dicarboxylate metabolism; (hsa00630)Glyoxylate and dicarboxylate metabolism; (ko00380)Tryptophan metabolism	0

## Sheet: Annotation-DF-1 vRNPs
Gene	original_id	DF-1_627CON	DF-1_627 domain del	DF-1_627E	DF-1_627K	Gene Symbol	Description	Biological Process (GO)	Cellular Component (GO)	Protein Function (Protein Atlas)	Subcellular Location (Protein Atlas)	Canonical Pathways_x000D_	KEGG Pathway	TotalEvidenceCount
6142	RL18A_HUMAN	1	1	1	1	RPL18A	ribosomal protein L18a	GO:0002181 cytoplasmic translation;GO:0006614 SRP-dependent cotranslational protein targeting to membrane;GO:0006613 cotranslational protein targeting to membrane	GO:0042788 polysomal ribosome;GO:0022625 cytosolic large ribosomal subunit;GO:0005844 polysome	Ribosomal proteins; Predicted intracellular proteins	Cytosol;Nucleoli (Approved)		(hsa03010)Ribosome; (ko03010)Ribosome	0
10642	IF2B1_HUMAN	1	1	1	1	IGF2BP1	insulin like growth factor 2 mRNA binding protein 1	GO:0022013 pallium cell proliferation in forebrain;GO:0010610 regulation of mRNA stability involved in response to stress;GO:0070934 CRD-mediated mRNA stabilization	GO:0070937 CRD-mediated mRNA stability complex;GO:0010494 cytoplasmic stress granule;GO:0030175 filopodium	Predicted intracellular proteins	Cytosol (Supported)	(M223)PID BETA CATENIN NUC PATHWAY	(hsa04623)Cytosolic DNA-sensing pathway; (hsa04217)necroptosis; (ko05206)MicroRNAs in cancer	0
3184	HNRPD_HUMAN	1	1	1	1	HNRNPD	heterogeneous nuclear ribonucleoprotein D	GO:1904585 response to putrescine;GO:1904586 cellular response to putrescine;GO:1990828 hepatocyte dedifferentiation	GO:1990904 ribonucleoprotein complex;GO:0045202 synapse;GO:0005654 nucleoplasm	Predicted intracellular proteins	Nucleoplasm (Enhanced)			0
4904	YBOX1_HUMAN	1	1	1	1	YBX1	Y-box binding protein 1	GO:1990428 miRNA transport;GO:0070934 CRD-mediated mRNA stabilization;GO:1903608 protein localization to cytoplasmic stress granule	GO:0070937 CRD-mediated mRNA stability complex;GO:0071204 histone pre-mRNA 3'end processing complex;GO:1990124 messenger ribonucleoprotein complex	Predicted intracellular proteins; Transcription factors:beta-Barrel DNA-binding domains; Cancer-related genes:Candidate cancer biomarkers	Cytosol (Enhanced); Additional: Vesicles	(M50)PID PTP1B PATHWAY		0
8294	H4_HUMAN	1	1	1	1	H4C9	H4 clustered histone 9	GO:0045653 negative regulation of megakaryocyte differentiation;GO:0006335 DNA replication-dependent nucleosome assembly;GO:0034723 DNA replication-dependent nucleosome organization	GO:0000786 nucleosome;GO:0044815 DNA packaging complex;GO:0000781 chromosome, telomeric region	Cancer-related genes; Disease related genes; Predicted intracellular proteins		(M32)PID HDAC CLASSIII PATHWAY	(ko05322)Systemic lupus erythematosus; (hsa05322)Systemic lupus erythematosus; (ko05034)Alcoholism	0
6191	RS4X_HUMAN	1	1	1	1	RPS4X	ribosomal protein S4 X-linked	GO:0006614 SRP-dependent cotranslational protein targeting to membrane;GO:0006613 cotranslational protein targeting to membrane;GO:0045047 protein targeting to ER	GO:0022627 cytosolic small ribosomal subunit;GO:0005844 polysome;GO:0015935 small ribosomal subunit	Ribosomal proteins; Predicted intracellular proteins		(M16801)SIG REGULATION OF THE ACTIN CYTOSKELETON BY RHO GTPASES; (M5193)SIG CHEMOTAXIS	(hsa03010)Ribosome; (ko03010)Ribosome	0
3880	K1C19_HUMAN	1	1	1	1	KRT19	keratin 19	GO:0060706 cell differentiation involved in embryonic placenta development;GO:0045214 sarcomere organization;GO:0030239 myofibril assembly	GO:1990357 terminal web;GO:0043034 costamere;GO:0016010 dystrophin-associated glycoprotein complex	Predicted intracellular proteins; Cancer-related genes:Candidate cancer biomarkers	Intermediate filaments (Supported)	(M229)PID P38 ALPHA BETA DOWNSTREAM PATHWAY	(hsa04915)Estrogen signaling pathway	0
6426	SRSF1_HUMAN	1	1	1	1	SRSF1	serine and arginine rich splicing factor 1	GO:0000395 mRNA 5'-splice site recognition;GO:0045292 mRNA cis splicing, via spliceosome;GO:0006376 mRNA splice site selection	GO:0035145 exon-exon junction complex;GO:0071013 catalytic step 2 spliceosome;GO:0005681 spliceosomal complex	Predicted intracellular proteins	Nucleoplasm (Supported)		(ko04657)IL-17 signaling pathway; (hsa04657)IL-17 signaling pathway; (hsa03040)Spliceosome	0
1655	DDX5_HUMAN	1	1	1	1	DDX5	DEAD-box helicase 5	GO:1903800 positive regulation of production of miRNAs involved in gene silencing by miRNA;GO:0009299 mRNA transcription;GO:0043517 positive regulation of DNA damage response, signal transduction by p53 class mediator	GO:0071013 catalytic step 2 spliceosome;GO:0005681 spliceosomal complex;GO:1990904 ribonucleoprotein complex	ENZYME proteins:Hydrolases; Cancer-related genes:Mutational cancer driver genes; Cancer-related genes:Mutated cancer genes; Enzymes; Predicted intracellular proteins	Nucleoli;Nucleoplasm (Supported)	(M145)PID P53 DOWNSTREAM PATHWAY	(hsa03040)Spliceosome; (ko03040)Spliceosome; (ko05202)Transcriptional misregulation in cancer	0
3853	K2C6A_HUMAN	1	1	1	1	KRT6A	keratin 6A	GO:0001897 cytolysis by symbiont of host cells;GO:0001898 regulation of cytolysis by symbiont of host cells;GO:0001899 negative regulation of cytolysis by symbiont of host cells	GO:0045095 keratin filament;GO:0005882 intermediate filament;GO:0045111 intermediate filament cytoskeleton	Disease related genes; Predicted intracellular proteins	Intermediate filaments (Enhanced)			0
4670	HNRPM_HUMAN	1	1	1	1	HNRNPM	heterogeneous nuclear ribonucleoprotein M	GO:2000815 regulation of mRNA stability involved in response to oxidative stress;GO:0010610 regulation of mRNA stability involved in response to stress;GO:0000380 alternative mRNA splicing, via spliceosome	GO:0042382 paraspeckles;GO:0071014 post-mRNA release spliceosomal complex;GO:0071013 catalytic step 2 spliceosome	Predicted intracellular proteins	Nucleoplasm (Enhanced)		(hsa03040)Spliceosome; (ko03040)Spliceosome	0
6189	RS3A_HUMAN	1	1	1	1	RPS3A	ribosomal protein S3A	GO:0006614 SRP-dependent cotranslational protein targeting to membrane;GO:0006613 cotranslational protein targeting to membrane;GO:0045047 protein targeting to ER	GO:0022627 cytosolic small ribosomal subunit;GO:0015935 small ribosomal subunit;GO:0022626 cytosolic ribosome	Ribosomal proteins; Predicted intracellular proteins	Cytosol;Endoplasmic reticulum;Nucleoli (Enhanced)		(hsa03010)Ribosome; (ko03010)Ribosome	0
6133	RL9_HUMAN	1	1	1	1	RPL9	ribosomal protein L9	GO:0002181 cytoplasmic translation;GO:0006614 SRP-dependent cotranslational protein targeting to membrane;GO:0006613 cotranslational protein targeting to membrane	GO:0022625 cytosolic large ribosomal subunit;GO:0022626 cytosolic ribosome;GO:0015934 large ribosomal subunit	Ribosomal proteins; Predicted intracellular proteins	Cytosol;Endoplasmic reticulum (Supported); Additional: Nucleoli		(hsa03010)Ribosome; (ko03010)Ribosome	0
4691	NUCL_HUMAN	1	1	1	1	NCL	nucleolin	GO:1901838 positive regulation of transcription of nucleolar large rRNA by RNA polymerase I;GO:1901836 regulation of transcription of nucleolar large rRNA by RNA polymerase I;GO:0042790 nucleolar large rRNA transcription by RNA polymerase I	GO:0005681 spliceosomal complex;GO:0036464 cytoplasmic ribonucleoprotein granule;GO:0035770 ribonucleoprotein granule	Predicted intracellular proteins	Nucleoli;Nucleoli rim;Nucleoplasm (Enhanced); Additional: Mitotic chromosome	(M14)PID AURORA B PATHWAY; (M174)PID UPA UPAR PATHWAY; (M105)PID TELOMERASE PATHWAY	(ko05130)Pathogenic Escherichia coli infection; (hsa05130)Pathogenic Escherichia coli infection	0
3866	K1C15_HUMAN	1	1	1	1	KRT15	keratin 15	GO:0070268 cornification;GO:0031424 keratinization;GO:0030216 keratinocyte differentiation	GO:0005882 intermediate filament;GO:0045111 intermediate filament cytoskeleton;GO:0099513 polymeric cytoskeletal fiber	Predicted intracellular proteins; Cancer-related genes:Candidate cancer biomarkers	Intermediate filaments (Supported); Additional: Nucleoplasm		(hsa04915)Estrogen signaling pathway	0
6128	RL6_HUMAN	1	1	1	1	RPL6	ribosomal protein L6	GO:0000027 ribosomal large subunit assembly;GO:0042255 ribosome assembly;GO:0042273 ribosomal large subunit biogenesis	GO:0042788 polysomal ribosome;GO:0022625 cytosolic large ribosomal subunit;GO:0005844 polysome	Ribosomal proteins; Predicted intracellular proteins	Cytokinetic bridge;Microtubules (Approved)		(hsa03010)Ribosome; (ko03010)Ribosome	0
3182	ROAA_HUMAN	1	1	1	1	HNRNPAB	heterogeneous nuclear ribonucleoprotein A/B	GO:0001837 epithelial to mesenchymal transition;GO:0048762 mesenchymal cell differentiation;GO:0060485 mesenchyme development	GO:0090575 RNA polymerase II transcription factor complex;GO:0044798 nuclear transcription factor complex;GO:0005667 transcription factor complex	Predicted intracellular proteins	Nucleoplasm (Enhanced)			0
6156	RL30_HUMAN	1	1	1	1	RPL30	ribosomal protein L30	GO:1904571 positive regulation of selenocysteine incorporation;GO:1904569 regulation of selenocysteine incorporation;GO:0045901 positive regulation of translational elongation	GO:0042788 polysomal ribosome;GO:0022625 cytosolic large ribosomal subunit;GO:0005844 polysome	Ribosomal proteins; Predicted intracellular proteins	Cytosol;Endoplasmic reticulum (Approved)		(hsa03010)Ribosome; (ko03010)Ribosome	0
7078	TIMP3_HUMAN	1	1	1	1	TIMP3	TIMP metallopeptidase inhibitor 3	GO:1903984 positive regulation of TRAIL-activated apoptotic signaling pathway;GO:1903121 regulation of TRAIL-activated apoptotic signaling pathway;GO:0051045 negative regulation of membrane protein ectodomain proteolysis	GO:0031089 platelet dense granule lumen;GO:0042827 platelet dense granule;GO:0034774 secretory granule lumen	Disease related genes; Predicted secreted proteins; Cancer-related genes:Candidate cancer biomarkers		(M3468)NABA ECM REGULATORS; (M5885)NABA MATRISOME ASSOCIATED; (M5889)NABA MATRISOME	(ko05205)Proteoglycans in cancer; (hsa05205)Proteoglycans in cancer; (ko05206)MicroRNAs in cancer	0
6194	RS6_HUMAN	1	1	1	1	RPS6	ribosomal protein S6	GO:0002309 T cell proliferation involved in immune response;GO:0022605 mammalian oogenesis stage;GO:0006924 activation-induced cell death of T cells	GO:0022627 cytosolic small ribosomal subunit;GO:0005844 polysome;GO:0015935 small ribosomal subunit	Ribosomal proteins; Predicted intracellular proteins	Cytosol;Endoplasmic reticulum (Enhanced)	(M143)PID IL2 PI3K PATHWAY; (M164)PID ERBB1 DOWNSTREAM PATHWAY	(hsa01521)EGFR tyrosine kinase inhibitor resistance; (ko01521)EGFR tyrosine kinase inhibitor resistance; (hsa04066)HIF-1 signaling pathway	0
9775	IF4A3_HUMAN	1	1	1	1	EIF4A3	eukaryotic translation initiation factor 4A3	GO:0072714 response to selenite ion;GO:0072715 cellular response to selenite ion;GO:1904570 negative regulation of selenocysteine incorporation	GO:0071006 U2-type catalytic step 1 spliceosome;GO:0071012 catalytic step 1 spliceosome;GO:0099524 postsynaptic cytosol	ENZYME proteins:Hydrolases; Disease related genes; Enzymes; Transporters:Primary Active Transporters; Potential drug targets; Predicted intracellular proteins	Nucleoplasm (Supported)		(ko03015)mRNA surveillance pathway; (hsa03015)mRNA surveillance pathway; (hsa03040)Spliceosome	0
9045	RL14_HUMAN	1	1	1	1	RPL14	ribosomal protein L14	GO:0042273 ribosomal large subunit biogenesis;GO:0006614 SRP-dependent cotranslational protein targeting to membrane;GO:0006613 cotranslational protein targeting to membrane	GO:0022625 cytosolic large ribosomal subunit;GO:0022626 cytosolic ribosome;GO:0015934 large ribosomal subunit	Ribosomal proteins; Predicted intracellular proteins	Cytosol;Endoplasmic reticulum (Supported)		(hsa03010)Ribosome; (ko03010)Ribosome	0
6132	RL8_HUMAN	1	1	1	1	RPL8	ribosomal protein L8	GO:1990090 cellular response to nerve growth factor stimulus;GO:1990089 response to nerve growth factor;GO:0002181 cytoplasmic translation	GO:0042788 polysomal ribosome;GO:0022625 cytosolic large ribosomal subunit;GO:0005844 polysome	Ribosomal proteins; Predicted intracellular proteins	Cytosol;Endoplasmic reticulum;Nucleoli (Supported)		(hsa03010)Ribosome; (ko03010)Ribosome	0
29896	TRA2A_HUMAN	1	1	1	1	TRA2A	transformer 2 alpha homolog	GO:0048026 positive regulation of mRNA splicing, via spliceosome;GO:0050685 positive regulation of mRNA processing;GO:0033120 positive regulation of RNA splicing	GO:0005681 spliceosomal complex;GO:1990904 ribonucleoprotein complex;GO:0005730 nucleolus	Predicted intracellular proteins	Nucleoli (Supported); Additional: Nucleoplasm;Vesicles		(hsa03040)Spliceosome; (ko03040)Spliceosome	0
3178	ROA1_HUMAN	1	1	1	1	HNRNPA1	heterogeneous nuclear ribonucleoprotein A1	GO:1903936 cellular response to sodium arsenite;GO:1903935 response to sodium arsenite;GO:1902075 cellular response to salt	GO:0071013 catalytic step 2 spliceosome;GO:0005681 spliceosomal complex;GO:1990904 ribonucleoprotein complex	Disease related genes; Predicted intracellular proteins	Nucleoplasm (Enhanced)	(M58)PID AR PATHWAY	(hsa03040)Spliceosome; (ko03040)Spliceosome	0
6147	RL23A_HUMAN	1	1	1	1	RPL23A	ribosomal protein L23a	GO:0000027 ribosomal large subunit assembly;GO:0042255 ribosome assembly;GO:0042273 ribosomal large subunit biogenesis	GO:0022625 cytosolic large ribosomal subunit;GO:0022626 cytosolic ribosome;GO:0015934 large ribosomal subunit	Ribosomal proteins; Predicted intracellular proteins	Cytosol;Endoplasmic reticulum;Nucleoli fibrillar center (Approved)		(hsa03010)Ribosome; (ko03010)Ribosome	0
498	ATPA_HUMAN	1	1	1	1	ATP5F1A	ATP synthase F1 subunit alpha	GO:0042776 mitochondrial ATP synthesis coupled proton transport;GO:0015985 energy coupled proton transport, down electrochemical gradient;GO:0015986 ATP synthesis coupled proton transport	GO:0045261 proton-transporting ATP synthase complex, catalytic core F(1);GO:0033178 proton-transporting two-sector ATPase complex, catalytic domain;GO:0005753 mitochondrial proton-transporting ATP synthase complex	Disease related genes; Predicted intracellular proteins	Mitochondria (Supported)		(ko00190)Oxidative phosphorylation; (hsa00190)Oxidative phosphorylation; (hsa05012)Parkinson disease	0
6217	RS16_HUMAN	1	1	1	1	RPS16	ribosomal protein S16	GO:0000462 maturation of SSU-rRNA from tricistronic rRNA transcript (SSU-rRNA, 5.8S rRNA, LSU-rRNA);GO:0030490 maturation of SSU-rRNA;GO:0042274 ribosomal small subunit biogenesis	GO:0022627 cytosolic small ribosomal subunit;GO:0015935 small ribosomal subunit;GO:0022626 cytosolic ribosome	Ribosomal proteins; Predicted intracellular proteins	Cytosol;Endoplasmic reticulum (Enhanced)		(hsa03010)Ribosome; (ko03010)Ribosome	0
6428	SRSF3_HUMAN	1	1	1	1	SRSF3	serine and arginine rich splicing factor 3	GO:1990830 cellular response to leukemia inhibitory factor;GO:1990823 response to leukemia inhibitory factor;GO:0031124 mRNA 3'-end processing	GO:0016607 nuclear speck;GO:0016604 nuclear body;GO:0044451 nucleoplasm part	Cancer-related genes; Predicted intracellular proteins	Nucleoplasm (Supported)		(hsa03040)Spliceosome; (ko03040)Spliceosome; (ko05168)Herpes simplex infection	0
3181	ROA2_HUMAN	1	1	1	1	HNRNPA2B1	heterogeneous nuclear ribonucleoprotein A2/B1	GO:1905663 positive regulation of telomerase RNA reverse transcriptase activity;GO:1905661 regulation of telomerase RNA reverse transcriptase activity;GO:1990428 miRNA transport	GO:0015030 Cajal body;GO:0071013 catalytic step 2 spliceosome;GO:0016363 nuclear matrix	Cancer-related genes; Disease related genes; Predicted intracellular proteins	Nucleoplasm (Enhanced)			0
10146	G3BP1_HUMAN	1	1	1	1	G3BP1	G3BP stress granule assembly factor 1	GO:0062029 positive regulation of stress granule assembly;GO:0062028 regulation of stress granule assembly;GO:0034063 stress granule assembly	GO:0010494 cytoplasmic stress granule;GO:0043204 perikaryon;GO:0036464 cytoplasmic ribonucleoprotein granule	Enzymes; Predicted intracellular proteins; ENZYME proteins:Hydrolases	Cytosol (Supported)			0
3312	HSP7C_HUMAN	1	1	1	1	HSPA8	heat shock protein family A (Hsp70) member 8	GO:1904764 chaperone-mediated autophagy translocation complex disassembly;GO:1990832 slow axonal transport;GO:0061741 chaperone-mediated protein transport involved in chaperone-mediated autophagy	GO:0098575 lumenal side of lysosomal membrane;GO:0098684 photoreceptor ribbon synapse;GO:0098690 glycinergic synapse	Predicted intracellular proteins; Cancer-related genes:Mutational cancer driver genes; Cancer-related genes:Candidate cancer biomarkers	Nucleoplasm (Approved); Additional: Vesicles	(M2)PID SMAD2 3NUCLEAR PATHWAY; (M195)PID CMYB PATHWAY	(ko05134)Legionellosis; (hsa05134)Legionellosis; (hsa04213)Longevity regulating pathway - multiple species	0
6137	RL13_HUMAN	1	1	1	1	RPL13	ribosomal protein L13	GO:0001824 blastocyst development;GO:0006614 SRP-dependent cotranslational protein targeting to membrane;GO:0006613 cotranslational protein targeting to membrane	GO:0022625 cytosolic large ribosomal subunit;GO:0022626 cytosolic ribosome;GO:0015934 large ribosomal subunit	Ribosomal proteins; Predicted intracellular proteins	Cytosol;Endoplasmic reticulum;Nucleoli (Enhanced)		(hsa03010)Ribosome; (ko03010)Ribosome	0
6143	RL19_HUMAN	1	1	1	1	RPL19	ribosomal protein L19	GO:0002181 cytoplasmic translation;GO:0006614 SRP-dependent cotranslational protein targeting to membrane;GO:0006613 cotranslational protein targeting to membrane	GO:0042788 polysomal ribosome;GO:0022625 cytosolic large ribosomal subunit;GO:0005844 polysome	Ribosomal proteins; Predicted intracellular proteins	Cytosol;Nucleoli (Enhanced)		(hsa03010)Ribosome; (ko03010)Ribosome	0
6230	RS25_HUMAN	1	1	1	1	RPS25	ribosomal protein S25	GO:0042274 ribosomal small subunit biogenesis;GO:0006614 SRP-dependent cotranslational protein targeting to membrane;GO:0006613 cotranslational protein targeting to membrane	GO:0022627 cytosolic small ribosomal subunit;GO:0015935 small ribosomal subunit;GO:0022626 cytosolic ribosome	Ribosomal proteins; Predicted intracellular proteins	Cytosol;Endoplasmic reticulum (Supported); Additional: Nucleoli		(hsa03010)Ribosome; (ko03010)Ribosome	0
5315	KPYM_HUMAN	1	1	1	1	PKM	pyruvate kinase M1/2	GO:0009629 response to gravity;GO:0014870 response to muscle inactivity;GO:2000767 positive regulation of cytoplasmic translation	GO:1902912 pyruvate kinase complex;GO:0005791 rough endoplasmic reticulum;GO:1904813 ficolin-1-rich granule lumen	Predicted intracellular proteins; ENZYME proteins:Transferases; Enzymes; Cancer-related genes:Candidate cancer biomarkers	Cytosol (Enhanced)	(M255)PID HIF1 TFPATHWAY	(hsa)Glycolysis, core module involving three-carbon compounds; (M00050)Guanine ribonucleotide biosynthesis IMP => GDP,GTP; (M00002)Glycolysis, core module involving three-carbon compounds	0
3189	HNRH3_HUMAN	1	1	1	1	HNRNPH3	heterogeneous nuclear ribonucleoprotein H3	GO:0043484 regulation of RNA splicing;GO:0000377 RNA splicing, via transesterification reactions with bulged adenosine as nucleophile;GO:0000398 mRNA splicing, via spliceosome	GO:0005681 spliceosomal complex;GO:1990904 ribonucleoprotein complex;GO:0005654 nucleoplasm	Predicted intracellular proteins	Nucleoplasm (Supported)			0
6129	RL7_HUMAN	1	1	1	1	RPL7	ribosomal protein L7	GO:0000463 maturation of LSU-rRNA from tricistronic rRNA transcript (SSU-rRNA, 5.8S rRNA, LSU-rRNA);GO:0000470 maturation of LSU-rRNA;GO:0042273 ribosomal large subunit biogenesis	GO:0022625 cytosolic large ribosomal subunit;GO:0022626 cytosolic ribosome;GO:0015934 large ribosomal subunit	Ribosomal proteins; Predicted intracellular proteins	Cytosol;Endoplasmic reticulum (Approved); Additional: Nucleoli		(hsa03010)Ribosome; (ko03010)Ribosome	0
6187	RS2_HUMAN	1	1	1	1	RPS2	ribosomal protein S2	GO:0051443 positive regulation of ubiquitin-protein transferase activity;GO:0051438 regulation of ubiquitin-protein transferase activity;GO:0006614 SRP-dependent cotranslational protein targeting to membrane	GO:0022627 cytosolic small ribosomal subunit;GO:0015935 small ribosomal subunit;GO:0022626 cytosolic ribosome	Ribosomal proteins; Cancer-related genes:Mutated cancer genes; Predicted intracellular proteins	Cytosol;Endoplasmic reticulum (Approved)		(hsa03010)Ribosome; (ko03010)Ribosome	0
26986	PABP1_HUMAN	1	1	1	1	PABPC1	poly(A) binding protein cytoplasmic 1	GO:2000622 regulation of nuclear-transcribed mRNA catabolic process, nonsense-mediated decay;GO:2000623 negative regulation of nuclear-transcribed mRNA catabolic process, nonsense-mediated decay;GO:0060213 positive regulation of nuclear-transcribed mRNA poly(A) tail shortening	GO:0010494 cytoplasmic stress granule;GO:0071013 catalytic step 2 spliceosome;GO:0005681 spliceosomal complex	Cancer-related genes:Mutational cancer driver genes; Predicted intracellular proteins	Cytosol (Supported)		(ko03018)RNA degradation; (hsa03018)RNA degradation; (ko03015)mRNA surveillance pathway	0
3309	BIP_HUMAN	1	1	1	1	HSPA5	heat shock protein family A (Hsp70) member 5	GO:0060904 regulation of protein folding in endoplasmic reticulum;GO:0021577 hindbrain structural organization;GO:0021589 cerebellum structural organization	GO:0034663 endoplasmic reticulum chaperone complex;GO:0005790 smooth endoplasmic reticulum;GO:0008180 COP9 signalosome	ENZYME proteins:Hydrolases; Disease related genes; Transporters:Transporter channels and pores; Enzymes; Potential drug targets; Predicted intracellular proteins	Cytosol (Approved)		(hsa03060)Protein export; (ko03060)Protein export; (ko05020)Prion diseases	0
3313	GRP75_HUMAN	1	1	1	1	HSPA9	heat shock protein family A (Hsp70) member 9	GO:1902037 negative regulation of hematopoietic stem cell differentiation;GO:0045647 negative regulation of erythrocyte differentiation;GO:1901533 negative regulation of hematopoietic progenitor cell differentiation	GO:0001401 mitochondrial sorting and assembly machinery complex;GO:0098799 outer mitochondrial membrane protein complex;GO:0009295 nucleoid	Disease related genes; Predicted intracellular proteins	Mitochondria (Supported)		(ko03018)RNA degradation; (hsa03018)RNA degradation; (ko05152)Tuberculosis	0
1654	DDX3X_HUMAN	1	1	1	1	DDX3X	DEAD-box helicase 3 X-linked	GO:0034159 regulation of toll-like receptor 8 signaling pathway;GO:0034161 positive regulation of toll-like receptor 8 signaling pathway;GO:1902523 positive regulation of protein K63-linked ubiquitination	GO:0072559 NLRP3 inflammasome complex;GO:0061702 inflammasome complex;GO:0005852 eukaryotic translation initiation factor 3 complex	ENZYME proteins:Hydrolases; Disease related genes; Transporters:Transporter channels and pores; Cancer-related genes:Mutated cancer genes; Enzymes; Potential drug targets; Predicted intracellular proteins	Cytosol (Approved); Additional: Nucleoplasm		(ko04622)RIG-I-like receptor signaling pathway; (hsa04622)RIG-I-like receptor signaling pathway; (hsa05161)Hepatitis B	0
2597	G3P_HUMAN	1	1	1	1	GAPDH	glyceraldehyde-3-phosphate dehydrogenase	GO:0035606 peptidyl-cysteine S-trans-nitrosylation;GO:0017014 protein nitrosylation;GO:0018119 peptidyl-cysteine S-nitrosylation	GO:0097452 GAIT complex;GO:0005811 lipid droplet;GO:0031965 nuclear membrane	Enzymes; ENZYME proteins:Oxidoreductases; FDA approved drug targets:Small molecule drugs; Predicted intracellular proteins	Cytosol;Plasma membrane (Supported); Additional: Nuclear membrane;Vesicles	(M66)PID MYC ACTIV PATHWAY; (M5493)WNT SIGNALING	(hsa)Glycolysis, core module involving three-carbon compounds; (M00002)Glycolysis, core module involving three-carbon compounds; (hsa)Gluconeogenesis, oxaloacetate => fructose-6P	0
3859	K1C12_HUMAN	1	1	1	1	KRT12	keratin 12	GO:0061303 cornea development in camera-type eye;GO:0070268 cornification;GO:0007601 visual perception	GO:0005882 intermediate filament;GO:0045111 intermediate filament cytoskeleton;GO:0099513 polymeric cytoskeletal fiber	Disease related genes; FDA approved drug targets:Small molecule drugs; Predicted intracellular proteins			(hsa04915)Estrogen signaling pathway	0
3188	HNRH2_HUMAN	1	1	1	1	HNRNPH2	heterogeneous nuclear ribonucleoprotein H2	GO:0043484 regulation of RNA splicing;GO:0000377 RNA splicing, via transesterification reactions with bulged adenosine as nucleophile;GO:0000398 mRNA splicing, via spliceosome	GO:0014069 postsynaptic density;GO:0032279 asymmetric synapse;GO:0099572 postsynaptic specialization	Disease related genes; Predicted intracellular proteins	Nucleoplasm (Enhanced)			0
6161	RL32_HUMAN	1	1	1	1	RPL32	ribosomal protein L32	GO:0002181 cytoplasmic translation;GO:0006614 SRP-dependent cotranslational protein targeting to membrane;GO:0006613 cotranslational protein targeting to membrane	GO:0042788 polysomal ribosome;GO:0022625 cytosolic large ribosomal subunit;GO:0005844 polysome	Ribosomal proteins; Predicted intracellular proteins	Cytosol;Endoplasmic reticulum (Approved)		(hsa03010)Ribosome; (ko03010)Ribosome	0
10383	TBB4B_HUMAN	1	1	1	1	TUBB4B	tubulin beta 4B class IVb	GO:0042267 natural killer cell mediated cytotoxicity;GO:0002228 natural killer cell mediated immunity;GO:0097711 ciliary basal body-plasma membrane docking	GO:0035578 azurophil granule lumen;GO:0005766 primary lysosome;GO:0042582 azurophil granule	FDA approved drug targets:Small molecule drugs; Predicted intracellular proteins	Microtubules (Supported); Additional: Cytokinetic bridge;Mitotic spindle		(ko05130)Pathogenic Escherichia coli infection; (hsa05130)Pathogenic Escherichia coli infection; (ko04540)Gap junction	0
27316	RBMX_HUMAN	1	1	1	1	RBMX	RNA binding motif protein X-linked	GO:0048025 negative regulation of mRNA splicing, via spliceosome;GO:0048026 positive regulation of mRNA splicing, via spliceosome;GO:0033119 negative regulation of RNA splicing	GO:0044530 supraspliceosomal complex;GO:0000791 euchromatin;GO:0071013 catalytic step 2 spliceosome	Cancer-related genes:Mutational cancer driver genes; Disease related genes; Predicted intracellular proteins	Nucleoplasm (Approved)		(hsa03040)Spliceosome; (ko03040)Spliceosome	0
6175	RLA0_HUMAN	1	1	1	1	RPLP0	ribosomal protein lateral stalk subunit P0	GO:0000027 ribosomal large subunit assembly;GO:0071353 cellular response to interleukin-4;GO:0070670 response to interleukin-4	GO:0022625 cytosolic large ribosomal subunit;GO:0022626 cytosolic ribosome;GO:0015934 large ribosomal subunit	Ribosomal proteins; Predicted intracellular proteins	Cytosol;Endoplasmic reticulum (Supported)		(hsa03010)Ribosome; (ko03010)Ribosome	0
221092	HNRL2_HUMAN	1	1	1	1	HNRNPUL2	heterogeneous nuclear ribonucleoprotein U like 2	GO:0008150 biological_process	GO:0005654 nucleoplasm;GO:0031981 nuclear lumen;GO:0044428 nuclear part	Predicted intracellular proteins	Nucleoplasm (Enhanced)			0
1968	IF2G_HUMAN	1	1	1	1	EIF2S3	eukaryotic translation initiation factor 2 subunit gamma	GO:0045903 positive regulation of translational fidelity;GO:0001731 formation of translation preinitiation complex;GO:0006450 regulation of translational fidelity	GO:0005850 eukaryotic translation initiation factor 2 complex;GO:0070062 extracellular exosome;GO:1903561 extracellular vesicle	Disease related genes; Predicted intracellular proteins			(ko03013)RNA transport; (hsa03013)RNA transport	0
6135	RL11_HUMAN	1	1	1	1	RPL11	ribosomal protein L11	GO:2000435 negative regulation of protein neddylation;GO:1902255 positive regulation of intrinsic apoptotic signaling pathway by p53 class mediator;GO:1904667 negative regulation of ubiquitin protein ligase activity	GO:0042788 polysomal ribosome;GO:0022625 cytosolic large ribosomal subunit;GO:0005844 polysome	Disease related genes; Ribosomal proteins; Predicted intracellular proteins	Vesicles (Approved)	(M261)PID P53 REGULATION PATHWAY; (M66)PID MYC ACTIV PATHWAY	(hsa03010)Ribosome; (ko03010)Ribosome	0
9961	MVP_HUMAN	1	1	1	1	MVP	major vault protein	GO:0031953 negative regulation of protein autophosphorylation;GO:0061099 negative regulation of protein tyrosine kinase activity;GO:0031952 regulation of protein autophosphorylation	GO:0005643 nuclear pore;GO:1904813 ficolin-1-rich granule lumen;GO:0101002 ficolin-1-rich granule	Predicted intracellular proteins; Transporters:Transporter channels and pores; Cancer-related genes:Candidate cancer biomarkers	Cytosol (Supported)	(M17761)ST WNT BETA CATENIN PATHWAY		0
3190	HNRPK_HUMAN	1	1	1	1	HNRNPK	heterogeneous nuclear ribonucleoprotein K	GO:1905599 positive regulation of low-density lipoprotein receptor activity;GO:1902165 regulation of intrinsic apoptotic signaling pathway in response to DNA damage by p53 class mediator;GO:0010988 regulation of low-density lipoprotein particle clearance	GO:0002102 podosome;GO:0010494 cytoplasmic stress granule;GO:0071013 catalytic step 2 spliceosome	Disease related genes; Predicted intracellular proteins	Nucleoplasm (Enhanced)		(hsa03040)Spliceosome; (ko03040)Spliceosome; (hsa05203)Viral carcinogenesis	0
10970	CKAP4_HUMAN	1	1	1	1	CKAP4	cytoskeleton associated protein 4	GO:0043687 post-translational protein modification;GO:0043312 neutrophil degranulation;GO:0002283 neutrophil activation involved in immune response	GO:0042599 lamellar body;GO:0035577 azurophil granule membrane;GO:0005791 rough endoplasmic reticulum	Predicted intracellular proteins	Cytosol;Nuclear speckles (Uncertain); Additional: Cytoplasmic bodies		(ko04141)Protein processing in endoplasmic reticulum; (hsa04141)Protein processing in endoplasmic reticulum	0
3192	HNRPU_HUMAN	1	1	1	1	HNRNPU	heterogeneous nuclear ribonucleoprotein U	GO:1902889 protein localization to spindle microtubule;GO:1990280 RNA localization to chromatin;GO:0098961 dendritic transport of ribonucleoprotein complex	GO:0098577 inactive sex chromosome;GO:0070937 CRD-mediated mRNA stability complex;GO:1990498 mitotic spindle microtubule	Disease related genes; Predicted intracellular proteins	Nucleoplasm (Enhanced)		(hsa03040)Spliceosome; (ko03040)Spliceosome	0
6130	RL7A_HUMAN	1	1	1	1	RPL7A	ribosomal protein L7a	GO:0000470 maturation of LSU-rRNA;GO:0042273 ribosomal large subunit biogenesis;GO:0006614 SRP-dependent cotranslational protein targeting to membrane	GO:0042788 polysomal ribosome;GO:0022625 cytosolic large ribosomal subunit;GO:0005844 polysome	Disease related genes; Ribosomal proteins; Predicted intracellular proteins	Nucleoli (Approved); Additional: Vesicles		(hsa03010)Ribosome; (ko03010)Ribosome	0
1653	DDX1_HUMAN	1	1	1	1	DDX1	DEAD-box helicase 1	GO:1903608 protein localization to cytoplasmic stress granule;GO:0006388 tRNA splicing, via endonucleolytic cleavage and ligation;GO:0000394 RNA splicing, via endonucleolytic cleavage and ligation	GO:0071920 cleavage body;GO:0072669 tRNA-splicing ligase complex;GO:0010494 cytoplasmic stress granule	Enzymes; Predicted intracellular proteins; ENZYME proteins:Hydrolases	Nucleoplasm (Supported); Additional: Cytosol			0
5478	PPIA_HUMAN	1	1	1	1	PPIA	peptidylprolyl isomerase A	GO:0019061 uncoating of virus;GO:0061944 negative regulation of protein K48-linked ubiquitination;GO:0061945 regulation of protein K48-linked ubiquitination	GO:1904813 ficolin-1-rich granule lumen;GO:0101002 ficolin-1-rich granule;GO:0034774 secretory granule lumen	ENZYME proteins:Isomerase; Enzymes; Predicted secreted proteins; Predicted intracellular proteins			(hsa04217)necroptosis	0
220988	ROA3_HUMAN	1	1	1	1	HNRNPA3	heterogeneous nuclear ribonucleoprotein A3	GO:0000377 RNA splicing, via transesterification reactions with bulged adenosine as nucleophile;GO:0000398 mRNA splicing, via spliceosome;GO:0000375 RNA splicing, via transesterification reactions	GO:0071013 catalytic step 2 spliceosome;GO:0005681 spliceosomal complex;GO:1990904 ribonucleoprotein complex	Predicted intracellular proteins	Nucleoplasm (Enhanced)		(hsa03040)Spliceosome; (ko03040)Spliceosome	0
4736	RL10A_HUMAN	1	1	1	1	RPL10A	ribosomal protein L10a	GO:0000470 maturation of LSU-rRNA;GO:0042273 ribosomal large subunit biogenesis;GO:0002181 cytoplasmic translation	GO:0042788 polysomal ribosome;GO:0022625 cytosolic large ribosomal subunit;GO:0005844 polysome	Ribosomal proteins; Predicted intracellular proteins	Cytosol;Endoplasmic reticulum (Supported); Additional: Nucleoli		(hsa03010)Ribosome; (ko03010)Ribosome	0
6136	RL12_HUMAN	1	1	1	1	RPL12	ribosomal protein L12	GO:0006614 SRP-dependent cotranslational protein targeting to membrane;GO:0006613 cotranslational protein targeting to membrane;GO:0045047 protein targeting to ER	GO:0022625 cytosolic large ribosomal subunit;GO:0022626 cytosolic ribosome;GO:0015934 large ribosomal subunit	Ribosomal proteins; Predicted intracellular proteins	Golgi apparatus (Approved)		(hsa03010)Ribosome; (ko03010)Ribosome	0
6188	RS3_HUMAN	1	1	1	1	RPS3	ribosomal protein S3	GO:0061481 response to TNF agonist;GO:1902546 positive regulation of DNA N-glycosylase activity;GO:2001272 positive regulation of cysteine-type endopeptidase activity involved in execution phase of apoptosis	GO:0071159 NF-kappaB complex;GO:0022627 cytosolic small ribosomal subunit;GO:0005844 polysome	Ribosomal proteins; Enzymes; ENZYME proteins:Lyases; Cancer-related genes:Candidate cancer biomarkers; Predicted intracellular proteins	Cytosol;Endoplasmic reticulum (Supported)		(hsa03010)Ribosome; (ko03010)Ribosome	0
6122	RL3_HUMAN	1	1	1	1	RPL3	ribosomal protein L3	GO:0000027 ribosomal large subunit assembly;GO:0071353 cellular response to interleukin-4;GO:0070670 response to interleukin-4	GO:0022625 cytosolic large ribosomal subunit;GO:0022626 cytosolic ribosome;GO:0015934 large ribosomal subunit	Ribosomal proteins; FDA approved drug targets:Small molecule drugs; Predicted intracellular proteins	Cytosol;Nucleoli (Supported)		(hsa03010)Ribosome; (ko03010)Ribosome	0
60	ACTB_HUMAN	1	1	1	1	ACTB	actin beta	GO:0051623 positive regulation of norepinephrine uptake;GO:0072749 cellular response to cytochalasin B;GO:1901328 response to cytochalasin B	GO:0097433 dense body;GO:0098871 postsynaptic actin cytoskeleton;GO:0099571 postsynaptic cytoskeleton	Disease related genes; Predicted intracellular proteins		(M5493)WNT SIGNALING	(ko05110)Vibrio cholerae infection; (hsa05110)Vibrio cholerae infection; (ko05130)Pathogenic Escherichia coli infection	0
1938	EF2_HUMAN	1	0	1	1	EEF2	eukaryotic translation elongation factor 2	GO:0051593 response to folic acid;GO:1990416 cellular response to brain-derived neurotrophic factor stimulus;GO:2000767 positive regulation of cytoplasmic translation	GO:0042788 polysomal ribosome;GO:0016235 aggresome;GO:0005844 polysome	Predicted intracellular proteins; Disease related genes; Cancer-related genes:Candidate cancer biomarkers	Cytosol;Plasma membrane (Enhanced)	(M121)PID MTOR 4PATHWAY	(ko04152)AMPK signaling pathway; (hsa04152)AMPK signaling pathway; (ko04921)Oxytocin signaling pathway	0
10492	HNRPQ_HUMAN	0	1	1	1	SYNCRIP	synaptotagmin binding cytoplasmic RNA interacting protein	GO:0070934 CRD-mediated mRNA stabilization;GO:0048255 mRNA stabilization;GO:1902373 negative regulation of mRNA catabolic process	GO:0097452 GAIT complex;GO:0070937 CRD-mediated mRNA stability complex;GO:0071204 histone pre-mRNA 3'end processing complex	Predicted intracellular proteins	Nucleoplasm (Approved); Additional: Cytosol;Vesicles			0
506	ATPB_HUMAN	1	1	0	1	ATP5F1B	ATP synthase F1 subunit beta	GO:0006933 negative regulation of cell adhesion involved in substrate-bound cell migration;GO:0042776 mitochondrial ATP synthesis coupled proton transport;GO:0006929 substrate-dependent cell migration	GO:0005754 mitochondrial proton-transporting ATP synthase, catalytic core;GO:0045267 proton-transporting ATP synthase, catalytic core;GO:0000275 mitochondrial proton-transporting ATP synthase complex, catalytic core F(1)	Enzymes; Predicted intracellular proteins; ENZYME proteins:Hydrolases	Mitochondria (Enhanced)		(ko00190)Oxidative phosphorylation; (hsa00190)Oxidative phosphorylation; (hsa05012)Parkinson disease	0
10399	RACK1_HUMAN	1	1	0	1	RACK1	receptor for activated C kinase 1	GO:0042998 positive regulation of Golgi to plasma membrane protein transport;GO:0072344 rescue of stalled ribosome;GO:0051343 positive regulation of cyclic-nucleotide phosphodiesterase activity	GO:1990630 IRE1-RACK1-PP2A complex;GO:0001891 phagocytic cup;GO:0015935 small ribosomal subunit	Ribosomal proteins; Predicted intracellular proteins	Cytosol;Nucleoplasm (Supported)	(M180)PID HIF1A PATHWAY; (M125)PID IGF1 PATHWAY; (M240)PID SYNDECAN 2 PATHWAY	(ko05162)Measles; (hsa05162)Measles	0
6125	RL5_HUMAN	1	1	0	1	RPL5	ribosomal protein L5	GO:2000435 negative regulation of protein neddylation;GO:1904667 negative regulation of ubiquitin protein ligase activity;GO:2000434 regulation of protein neddylation	GO:0022625 cytosolic large ribosomal subunit;GO:0022626 cytosolic ribosome;GO:0015934 large ribosomal subunit	Ribosomal proteins; Cancer-related genes:Mutational cancer driver genes; Disease related genes; Cancer-related genes:Mutated cancer genes; Predicted intracellular proteins	Cytosol;Endoplasmic reticulum (Supported); Additional: Nucleoli;Nucleoli rim	(M261)PID P53 REGULATION PATHWAY	(hsa03010)Ribosome; (ko03010)Ribosome	0
27339	PRP19_HUMAN	1	1	0	1	PRPF19	pre-mRNA processing factor 19	GO:0000349 generation of catalytic spliceosome for first transesterification step;GO:0000393 spliceosomal conformational changes to generate catalytic conformation;GO:0048711 positive regulation of astrocyte differentiation	GO:0071006 U2-type catalytic step 1 spliceosome;GO:0071012 catalytic step 1 spliceosome;GO:0000974 Prp19 complex	ENZYME proteins:Transferases; Enzymes; Predicted intracellular proteins	Nuclear speckles (Enhanced)		(hsa03040)Spliceosome; (hsa04120)Ubiquitin mediated proteolysis; (ko03040)Spliceosome	0
8894	IF2B_HUMAN	1	1	0	1	EIF2S2	eukaryotic translation initiation factor 2 subunit beta	GO:0002176 male germ cell proliferation;GO:0036093 germ cell proliferation;GO:0001731 formation of translation preinitiation complex	GO:0005850 eukaryotic translation initiation factor 2 complex;GO:0005829 cytosol;GO:0032991 protein-containing complex	Cancer-related genes:Mutated cancer genes; Predicted intracellular proteins	Endoplasmic reticulum (Supported); Additional: Nucleoli		(ko03013)RNA transport; (hsa03013)RNA transport	0
6950	TCPA_HUMAN	1	1	0	1	TCP1	t-complex 1	GO:0042000 translocation of peptides or proteins into host;GO:0044053 translocation of peptides or proteins into host cell cytoplasm;GO:0051808 translocation of peptides or proteins into other organism involved in symbiotic interaction	GO:0002199 zona pellucida receptor complex;GO:0005832 chaperonin-containing T-complex;GO:0000242 pericentriolar material	Predicted intracellular proteins				0
10432	RBM14_HUMAN	1	1	0	1	RBM14	RNA binding motif protein 14	GO:0046600 negative regulation of centriole replication;GO:0010826 negative regulation of centrosome duplication;GO:0046606 negative regulation of centrosome cycle	GO:0005667 transcription factor complex;GO:0016607 nuclear speck;GO:0016604 nuclear body	Predicted intracellular proteins	Nuclear speckles (Supported)			0
6124	RL4_HUMAN	1	1	0	1	RPL4	ribosomal protein L4	GO:0006614 SRP-dependent cotranslational protein targeting to membrane;GO:0006613 cotranslational protein targeting to membrane;GO:0045047 protein targeting to ER	GO:0022625 cytosolic large ribosomal subunit;GO:0005791 rough endoplasmic reticulum;GO:0022626 cytosolic ribosome	Ribosomal proteins; Predicted intracellular proteins	Cytosol;Endoplasmic reticulum (Supported); Additional: Nuclear bodies;Nucleoli		(hsa03010)Ribosome; (ko03010)Ribosome	0
284695	ZN326_HUMAN	1	1	0	1	ZNF326	zinc finger protein 326	GO:0032784 regulation of DNA-templated transcription, elongation;GO:0006354 DNA-templated transcription, elongation;GO:0043484 regulation of RNA splicing	GO:0044609 DBIRD complex;GO:0016363 nuclear matrix;GO:0034399 nuclear periphery	Predicted intracellular proteins	Nucleoplasm (Enhanced); Additional: Golgi apparatus;Vesicles			0
293	ADT3_HUMAN	1	0	1	1	SLC25A6	solute carrier family 25 member 6	GO:0140021 mitochondrial ADP transmembrane transport;GO:1990544 mitochondrial ATP transmembrane transport;GO:0015866 ADP transport	GO:0005744 TIM23 mitochondrial import inner membrane translocase complex;GO:0098800 inner mitochondrial membrane protein complex;GO:0044455 mitochondrial membrane part	Transporters:Electrochemical Potential-driven transporters; FDA approved drug targets:Small molecule drugs	Mitochondria (Supported)		(ko04022)cGMP-PKG signaling pathway; (hsa04217)necroptosis; (ko05164)Influenza A	0
9782	MATR3_HUMAN	1	1	0	1	MATR3	matrin 3	GO:0003170 heart valve development;GO:0003281 ventricular septum development;GO:0003279 cardiac septum development	GO:0005637 nuclear inner membrane;GO:0016363 nuclear matrix;GO:0034399 nuclear periphery	Disease related genes; Predicted intracellular proteins	Nucleoplasm (Approved)			0
29088	RM15_HUMAN	1	0	1	1	MRPL15	mitochondrial ribosomal protein L15	GO:1990830 cellular response to leukemia inhibitory factor;GO:1990823 response to leukemia inhibitory factor;GO:0070125 mitochondrial translational elongation	GO:0000315 organellar large ribosomal subunit;GO:0005762 mitochondrial large ribosomal subunit;GO:0000313 organellar ribosome	Ribosomal proteins; Predicted intracellular proteins	Mitochondria (Supported)		(hsa03010)Ribosome; (ko03010)Ribosome	0
7314	UBB_HUMAN	1	0	1	1	UBB	ubiquitin B	GO:0021886 hypothalamus gonadotrophin-releasing hormone neuron differentiation;GO:0021888 hypothalamus gonadotrophin-releasing hormone neuron development;GO:1902527 positive regulation of protein monoubiquitination	GO:0018995 host;GO:0043657 host cell;GO:0044215 other organism	Predicted intracellular proteins			(ko04137)Mitophagy - animal; (hsa04137)Mitophagy - animal; (hsa05012)Parkinson disease	0
3609	ILF3_HUMAN	1	1	0	1	ILF3	interleukin enhancer binding factor 3	GO:0045071 negative regulation of viral genome replication;GO:1903901 negative regulation of viral life cycle;GO:0045069 regulation of viral genome replication	GO:1990904 ribonucleoprotein complex;GO:0005730 nucleolus;GO:0005739 mitochondrion	Predicted intracellular proteins; Cancer-related genes:Candidate cancer biomarkers	Mitochondria;Nucleoli;Nucleoplasm (Enhanced)		(hsa04530)Tight junction	0
5052	PRDX1_HUMAN	1	1	0	1	PRDX1	peroxiredoxin 1	GO:0019430 removal of superoxide radicals;GO:0071450 cellular response to oxygen radical;GO:0071451 cellular response to superoxide	GO:0042470 melanosome;GO:0048770 pigment granule;GO:0070062 extracellular exosome	Enzymes; ENZYME proteins:Oxidoreductases; Predicted intracellular proteins	Mitochondria (Approved)	(M58)PID AR PATHWAY	(ko04146)Peroxisome; (hsa04146)Peroxisome	0
3852	K2C5_HUMAN	1	1	1	0	KRT5	keratin 5	GO:0031581 hemidesmosome assembly;GO:0007044 cell-substrate junction assembly;GO:0070268 cornification	GO:0045095 keratin filament;GO:0005882 intermediate filament;GO:0045111 intermediate filament cytoskeleton	Disease related genes; Predicted intracellular proteins	Intermediate filaments (Approved)	(M236)PID DELTA NP63 PATHWAY; (M115)PID REG GR PATHWAY		0
7846	TBA1A_HUMAN	1	0	1	1	TUBA1A	tubulin alpha 1a	GO:0097711 ciliary basal body-plasma membrane docking;GO:0140056 organelle localization by membrane tethering;GO:0022406 membrane docking	GO:0043209 myelin sheath;GO:0031594 neuromuscular junction;GO:0005881 cytoplasmic microtubule	Cancer-related genes:Mutational cancer driver genes; Disease related genes; FDA approved drug targets:Small molecule drugs; Predicted intracellular proteins	Microtubules (Enhanced)	(M2579)ST DIFFERENTIATION PATHWAY IN PC12 CELLS; (M19)PID P73PATHWAY	(ko05130)Pathogenic Escherichia coli infection; (hsa05130)Pathogenic Escherichia coli infection; (ko04540)Gap junction	0
6138	RL15_HUMAN	1	1	0	1	RPL15	ribosomal protein L15	GO:0002181 cytoplasmic translation;GO:0006614 SRP-dependent cotranslational protein targeting to membrane;GO:0006613 cotranslational protein targeting to membrane	GO:0031672 A band;GO:0022625 cytosolic large ribosomal subunit;GO:0022626 cytosolic ribosome	Disease related genes; Ribosomal proteins; Predicted intracellular proteins			(hsa03010)Ribosome; (ko03010)Ribosome	0
6202	RS8_HUMAN	1	1	1	0	RPS8	ribosomal protein S8	GO:0000462 maturation of SSU-rRNA from tricistronic rRNA transcript (SSU-rRNA, 5.8S rRNA, LSU-rRNA);GO:0030490 maturation of SSU-rRNA;GO:0042274 ribosomal small subunit biogenesis	GO:0022627 cytosolic small ribosomal subunit;GO:0015935 small ribosomal subunit;GO:0022626 cytosolic ribosome	Ribosomal proteins; Predicted intracellular proteins	Cytosol;Endoplasmic reticulum (Enhanced)		(hsa03010)Ribosome; (ko03010)Ribosome	0
6228	RS23_HUMAN	1	1	0	1	RPS23	ribosomal protein S23	GO:1990145 maintenance of translational fidelity;GO:0034063 stress granule assembly;GO:0002181 cytoplasmic translation	GO:0042788 polysomal ribosome;GO:0022627 cytosolic small ribosomal subunit;GO:0005844 polysome	Disease related genes; Ribosomal proteins; Predicted intracellular proteins	Cytosol;Endoplasmic reticulum (Enhanced)		(hsa03010)Ribosome; (ko03010)Ribosome	0
6157	RL27A_HUMAN	1	1	0	1	RPL27A	ribosomal protein L27a	GO:0006614 SRP-dependent cotranslational protein targeting to membrane;GO:0006613 cotranslational protein targeting to membrane;GO:0045047 protein targeting to ER	GO:0022625 cytosolic large ribosomal subunit;GO:0022626 cytosolic ribosome;GO:0015934 large ribosomal subunit	Ribosomal proteins; Predicted intracellular proteins	Cytosol;Endoplasmic reticulum (Enhanced)		(hsa03010)Ribosome; (ko03010)Ribosome	0
8338	H2A2C_HUMAN	1	0	1	1	H2AC20	H2A clustered histone 20	GO:0006342 chromatin silencing;GO:0045814 negative regulation of gene expression, epigenetic;GO:0006325 chromatin organization	GO:0000786 nucleosome;GO:0044815 DNA packaging complex;GO:0032993 protein-DNA complex	Predicted intracellular proteins	Nucleoplasm (Approved)		(ko05322)Systemic lupus erythematosus; (hsa05322)Systemic lupus erythematosus; (hsa04217)necroptosis	0
10236	HNRPR_HUMAN	1	1	0	1	HNRNPR	heterogeneous nuclear ribonucleoprotein R	GO:0061157 mRNA destabilization;GO:0050779 RNA destabilization;GO:0061014 positive regulation of mRNA catabolic process	GO:0071013 catalytic step 2 spliceosome;GO:0043679 axon terminus;GO:0044306 neuron projection terminus	Predicted intracellular proteins	Nucleoplasm (Enhanced)			0
7385	QCR2_HUMAN	1	1	0	1	UQCRC2	ubiquinol-cytochrome c reductase core protein 2	GO:0006122 mitochondrial electron transport, ubiquinol to cytochrome c;GO:0009060 aerobic respiration;GO:0042775 mitochondrial ATP synthesis coupled electron transport	GO:0005751 mitochondrial respiratory chain complex IV;GO:0005750 mitochondrial respiratory chain complex III;GO:0045275 respiratory chain complex III	Peptidases:Metallopeptidases; Disease related genes; Enzymes; Potential drug targets; Predicted intracellular proteins	Mitochondria (Enhanced)		(ko04260)Cardiac muscle contraction; (hsa04260)Cardiac muscle contraction; (ko00190)Oxidative phosphorylation	0
6205	RS11_HUMAN	0	1	1	1	RPS11	ribosomal protein S11	GO:0006614 SRP-dependent cotranslational protein targeting to membrane;GO:0006613 cotranslational protein targeting to membrane;GO:0045047 protein targeting to ER	GO:0022627 cytosolic small ribosomal subunit;GO:0015935 small ribosomal subunit;GO:0022626 cytosolic ribosome	Ribosomal proteins; Predicted intracellular proteins	Cytosol;Endoplasmic reticulum (Supported); Additional: Nucleoli		(hsa03010)Ribosome; (ko03010)Ribosome	0
5094	PCBP2_HUMAN	1	1	0	1	PCBP2	poly(rC) binding protein 2	GO:0075522 IRES-dependent viral translational initiation;GO:0019081 viral translation;GO:0050687 negative regulation of defense response to virus	GO:0014069 postsynaptic density;GO:0032279 asymmetric synapse;GO:0099572 postsynaptic specialization	Predicted intracellular proteins	Nucleoplasm (Supported); Additional: Cytosol		(ko04216)Ferroptosis; (hsa04216)Ferroptosis	0
3838	IMA1_HUMAN	1	1	0	1	KPNA2	karyopherin subunit alpha 2	GO:0075506 entry of viral genome into host nucleus through nuclear pore complex via importin;GO:0075732 viral penetration into host nucleus;GO:1902594 multi-organism nuclear import	GO:0098892 extrinsic component of postsynaptic specialization membrane;GO:0098890 extrinsic component of postsynaptic membrane;GO:0099243 extrinsic component of synaptic membrane	Transporters:Transporter channels and pores; Predicted intracellular proteins	Nucleoplasm (Enhanced); Additional: Cytosol	(M228)PID SMAD2 3PATHWAY; (M91)PID TCPTP PATHWAY; (M113)PID NFAT 3PATHWAY	(ko05164)Influenza A; (hsa05164)Influenza A	0
7534	1433Z_HUMAN	1	1	0	1	YWHAZ	tyrosine 3-monooxygenase/tryptophan 5-monooxygenase activation protein zeta	GO:0090168 Golgi reassembly;GO:0051683 establishment of Golgi localization;GO:0051645 Golgi localization	GO:0042470 melanosome;GO:0048770 pigment granule;GO:0072562 blood microparticle	Transporters:Accessory Factors Involved in Transport; Predicted intracellular proteins	Cytosol (Approved); Additional: Nucleoli rim;Nucleoplasm	(M199)PID P38 MK2 PATHWAY; (M182)PID IL3 PATHWAY; (M247)PID INSULIN GLUCOSE PATHWAY	(ko05130)Pathogenic Escherichia coli infection; (hsa05130)Pathogenic Escherichia coli infection; (ko04114)Oocyte meiosis	0
55210	ATD3A_HUMAN	1	1	0	1	ATAD3A	ATPase family AAA domain containing 3A	GO:0001558 regulation of cell growth;GO:0016049 cell growth;GO:0007005 mitochondrion organization	GO:0009295 nucleoid;GO:0042645 mitochondrial nucleoid;GO:0005759 mitochondrial matrix	Disease related genes; Predicted intracellular proteins	Mitochondria (Enhanced)			0
1665	DHX15_HUMAN	1	1	0	1	DHX15	DEAH-box helicase 15	GO:0043279 response to alkaloid;GO:0000377 RNA splicing, via transesterification reactions with bulged adenosine as nucleophile;GO:0000398 mRNA splicing, via spliceosome	GO:0071008 U2-type post-mRNA release spliceosomal complex;GO:0071014 post-mRNA release spliceosomal complex;GO:0005689 U12-type spliceosomal complex	Enzymes; Predicted intracellular proteins; ENZYME proteins:Hydrolases	Nuclear speckles (Enhanced)		(hsa04971)Gastric acid secretion; (hsa03040)Spliceosome; (ko03040)Spliceosome	0
908	TCPZ_HUMAN	1	1	0	1	CCT6A	chaperonin containing TCP1 subunit 6A	GO:1904851 positive regulation of establishment of protein localization to telomere;GO:0070203 regulation of establishment of protein localization to telomere;GO:1904869 regulation of protein localization to Cajal body	GO:0005832 chaperonin-containing T-complex;GO:0101031 chaperone complex;GO:0044445 cytosolic part	Predicted intracellular proteins	Cytosol (Approved)			0
28998	RM13_HUMAN	0	1	1	0	MRPL13	mitochondrial ribosomal protein L13	GO:0070125 mitochondrial translational elongation;GO:0070126 mitochondrial translational termination;GO:0006415 translational termination	GO:0000315 organellar large ribosomal subunit;GO:0005762 mitochondrial large ribosomal subunit;GO:0000313 organellar ribosome	Ribosomal proteins; Predicted intracellular proteins			(hsa03010)Ribosome; (ko03010)Ribosome	0
7431	VIME_HUMAN	1	0	0	1	VIM	vimentin	GO:0060020 Bergmann glial cell differentiation;GO:0071225 cellular response to muramyl dipeptide;GO:0070307 lens fiber cell development	GO:0005844 polysome;GO:0016363 nuclear matrix;GO:0034399 nuclear periphery	Disease related genes; Predicted intracellular proteins	Intermediate filaments (Supported)	(M14)PID AURORA B PATHWAY; (M220)PID CASPASE PATHWAY	(ko05169)Epstein-Barr virus infection; (ko05206)MicroRNAs in cancer; (hsa05169)Epstein-Barr virus infection	0
10121	ACTZ_HUMAN	1	0	0	1	ACTR1A	actin related protein 1A	GO:0097711 ciliary basal body-plasma membrane docking;GO:0019886 antigen processing and presentation of exogenous peptide antigen via MHC class II;GO:0002495 antigen processing and presentation of peptide antigen via MHC class II	GO:0002177 manchette;GO:0005869 dynactin complex;GO:0030137 COPI-coated vesicle	Predicted intracellular proteins	Microtubules (Approved)			0
6208	RS14_HUMAN	0	0	1	1	RPS14	ribosomal protein S14	GO:0000028 ribosomal small subunit assembly;GO:0000462 maturation of SSU-rRNA from tricistronic rRNA transcript (SSU-rRNA, 5.8S rRNA, LSU-rRNA);GO:0030490 maturation of SSU-rRNA	GO:0022627 cytosolic small ribosomal subunit;GO:0015935 small ribosomal subunit;GO:0022626 cytosolic ribosome	Ribosomal proteins; Predicted intracellular proteins	Cytosol;Endoplasmic reticulum (Supported)		(hsa03010)Ribosome; (ko03010)Ribosome	0
128239	IQGA3_HUMAN	1	0	0	1	IQGAP3	IQ motif containing GTPase activating protein 3	GO:0033601 positive regulation of mammary gland epithelial cell proliferation;GO:0033599 regulation of mammary gland epithelial cell proliferation;GO:0033598 mammary gland epithelial cell proliferation	GO:0016328 lateral plasma membrane;GO:0005911 cell-cell junction;GO:0030054 cell junction	Predicted intracellular proteins	Nucleoli rim (Approved); Additional: Nucleoplasm	(M278)PID RAC1 PATHWAY; (M81)PID CDC42 PATHWAY	(ko04810)Regulation of actin cytoskeleton; (hsa04810)Regulation of actin cytoskeleton	0
87	ACTN1_HUMAN	1	0	0	1	ACTN1	actinin alpha 1	GO:0051639 actin filament network formation;GO:0030220 platelet formation;GO:0036344 platelet morphogenesis	GO:0005916 fascia adherens;GO:0031143 pseudopodium;GO:0005913 cell-cell adherens junction	Disease related genes; Predicted intracellular proteins; FDA approved drug targets:Biotech drugs	Actin filaments;Focal adhesion sites;Plasma membrane (Approved)	(M165)PID SYNDECAN 4 PATHWAY; (M232)PID ECADHERIN STABILIZATION PATHWAY; (M71)PID ILK PATHWAY	(ko04520)Adherens junction; (hsa04520)Adherens junction; (ko05146)Amoebiasis	0
10189	THOC4_HUMAN	0	1	0	1	ALYREF	Aly/REF export factor	GO:0046784 viral mRNA export from host cell nucleus;GO:0044417 translocation of molecules into host;GO:0051836 translocation of molecules into other organism involved in symbiotic interaction	GO:0000346 transcription export complex;GO:0035145 exon-exon junction complex;GO:0071013 catalytic step 2 spliceosome	Predicted intracellular proteins	Nuclear speckles (Enhanced)		(ko03015)mRNA surveillance pathway; (hsa03015)mRNA surveillance pathway; (hsa03040)Spliceosome	0
8349	H2B2E_HUMAN	0	1	1	0	H2BC21	H2B clustered histone 21	GO:0002227 innate immune response in mucosa;GO:0002385 mucosal immune response;GO:0002251 organ or tissue specific immune response	GO:0000786 nucleosome;GO:0044815 DNA packaging complex;GO:0032993 protein-DNA complex	Predicted intracellular proteins	Nucleoplasm (Approved); Additional: Cytosol		(ko05322)Systemic lupus erythematosus; (hsa05322)Systemic lupus erythematosus; (ko05034)Alcoholism	0
112714	TBA3E_HUMAN	1	0	0	1	TUBA3E	tubulin alpha 3e	GO:0000226 microtubule cytoskeleton organization;GO:0007017 microtubule-based process;GO:0000278 mitotic cell cycle	GO:0005874 microtubule;GO:0099513 polymeric cytoskeletal fiber;GO:0099512 supramolecular fiber	Predicted intracellular proteins	Microtubules (Supported)		(ko05130)Pathogenic Escherichia coli infection; (hsa05130)Pathogenic Escherichia coli infection; (ko04540)Gap junction	0
9987	HNRDL_HUMAN	0	1	0	1	HNRNPDL	heterogeneous nuclear ribonucleoprotein D like	GO:0035722 interleukin-12-mediated signaling pathway;GO:0071349 cellular response to interleukin-12;GO:0070671 response to interleukin-12	GO:0005654 nucleoplasm;GO:0031981 nuclear lumen;GO:0005829 cytosol	Disease related genes; Predicted intracellular proteins	Nucleoplasm (Enhanced)			0
151903	CCD12_HUMAN	1	0	1	0	CCDC12	coiled-coil domain containing 12		GO:0071014 post-mRNA release spliceosomal complex;GO:0005684 U2-type spliceosomal complex;GO:0005681 spliceosomal complex	Predicted intracellular proteins	Nucleoplasm (Supported)		(hsa03040)Spliceosome; (ko03040)Spliceosome	0
6152	RL24_HUMAN	0	1	0	1	RPL24	ribosomal protein L24	GO:1902626 assembly of large subunit precursor of preribosome;GO:0021554 optic nerve development;GO:0031290 retinal ganglion cell axon guidance	GO:0042788 polysomal ribosome;GO:0022625 cytosolic large ribosomal subunit;GO:0005844 polysome	Ribosomal proteins; Predicted intracellular proteins	Cytosol;Endoplasmic reticulum (Enhanced)		(hsa03010)Ribosome; (ko03010)Ribosome	0
5214	PFKAP_HUMAN	1	0	0	1	PFKP	phosphofructokinase, platelet	GO:0030388 fructose 1,6-bisphosphate metabolic process;GO:0006002 fructose 6-phosphate metabolic process;GO:0006735 NADH regeneration	GO:0005945 6-phosphofructokinase complex;GO:0044445 cytosolic part;GO:0061695 transferase complex, transferring phosphorus-containing groups	ENZYME proteins:Transferases; Enzymes; Predicted intracellular proteins	Cytosol (Supported)		(hsa)Glycolysis (Embden-Meyerhof pathway), glucose => pyruvate; (ko00030)Pentose phosphate pathway; (M00001)Glycolysis (Embden-Meyerhof pathway), glucose => pyruvate	0
9188	DDX21_HUMAN	1	0	0	1	DDX21	DExD-box helicase 21	GO:0002733 regulation of myeloid dendritic cell cytokine production;GO:0002735 positive regulation of myeloid dendritic cell cytokine production;GO:0002372 myeloid dendritic cell cytokine production	GO:0005730 nucleolus;GO:0005739 mitochondrion;GO:0005694 chromosome	Enzymes; Predicted intracellular proteins; ENZYME proteins:Hydrolases	Mitotic chromosome;Nucleoli rim (Enhanced); Additional: Nucleoplasm			0
988	CDC5L_HUMAN	1	0	0	1	CDC5L	cell division cycle 5 like	GO:1904567 response to wortmannin;GO:1904568 cellular response to wortmannin;GO:1990646 cellular response to prolactin	GO:0000974 Prp19 complex;GO:0005662 DNA replication factor A complex;GO:0043601 nuclear replisome	Predicted intracellular proteins; Disease related genes; Transcription factors:Helix-turn-helix domains	Nucleoplasm (Supported)		(hsa03040)Spliceosome; (ko03040)Spliceosome	0
142	PARP1_HUMAN	1	0	0	1	PARP1	poly(ADP-ribose) polymerase 1	GO:0018424 peptidyl-glutamic acid poly-ADP-ribosylation;GO:1903518 positive regulation of single strand break repair;GO:1904762 positive regulation of myofibroblast differentiation	GO:0035861 site of double-strand break;GO:0090734 site of DNA damage;GO:0000781 chromosome, telomeric region	ENZYME proteins:Transferases; Enzymes; FDA approved drug targets:Small molecule drugs; Cancer-related genes:Candidate cancer biomarkers; Predicted intracellular proteins	Nucleoplasm (Enhanced); Additional: Nucleoli	(M7997)SA CASPASE CASCADE; (M7871)ST GRANULE CELL SURVIVAL PATHWAY; (M71)PID ILK PATHWAY	(ko03410)Base excision repair; (hsa03410)Base excision repair; (ko04064)NF-kappa B signaling pathway	0
3856	K2C8_HUMAN	0	1	0	1	KRT8	keratin 8	GO:0051599 response to hydrostatic pressure;GO:0009415 response to water;GO:0097284 hepatocyte apoptotic process	GO:0043034 costamere;GO:0016010 dystrophin-associated glycoprotein complex;GO:0090665 glycoprotein complex	Predicted intracellular proteins; Disease related genes; Cancer-related genes:Candidate cancer biomarkers	Intermediate filaments (Supported)	(M229)PID P38 ALPHA BETA DOWNSTREAM PATHWAY		0
10575	TCPD_HUMAN	1	0	0	1	CCT4	chaperonin containing TCP1 subunit 4	GO:0090666 scaRNA localization to Cajal body;GO:1904851 positive regulation of establishment of protein localization to telomere;GO:0070203 regulation of establishment of protein localization to telomere	GO:0002199 zona pellucida receptor complex;GO:0005832 chaperonin-containing T-complex;GO:0101031 chaperone complex	Predicted intracellular proteins	Cytosol (Supported); Additional: Nucleoplasm			0
302	ANXA2_HUMAN	1	0	0	1	ANXA2	annexin A2	GO:0044115 development of symbiont involved in interaction with host;GO:0044145 modulation of development of symbiont involved in interaction with host;GO:0044147 negative regulation of development of symbiont involved in interaction with host	GO:1990665 AnxA2-p11 complex;GO:1990667 PCSK9-AnxA2 complex;GO:0035578 azurophil granule lumen	Predicted intracellular proteins; Transporters:Transporter channels and pores; Predicted secreted proteins; Cancer-related genes:Candidate cancer biomarkers	Plasma membrane (Approved); Additional: Cytosol	(M5880)NABA ECM AFFILIATED; (M5885)NABA MATRISOME ASSOCIATED; (M5889)NABA MATRISOME		0
4673	NP1L1_HUMAN	1	0	0	1	NAP1L1	nucleosome assembly protein 1 like 1	GO:2000179 positive regulation of neural precursor cell proliferation;GO:2000177 regulation of neural precursor cell proliferation;GO:0061351 neural precursor cell proliferation	GO:0042470 melanosome;GO:0048770 pigment granule;GO:0031410 cytoplasmic vesicle	Predicted intracellular proteins	Microtubules (Uncertain)			0
3608	ILF2_HUMAN	1	0	0	1	ILF2	interleukin enhancer binding factor 2	GO:0043312 neutrophil degranulation;GO:0002283 neutrophil activation involved in immune response;GO:0002446 neutrophil mediated immunity	GO:1904724 tertiary granule lumen;GO:0035580 specific granule lumen;GO:1904813 ficolin-1-rich granule lumen	Predicted intracellular proteins	Nucleoplasm (Supported)			0
3320	HS90A_HUMAN	1	0	0	1	HSP90AA1	heat shock protein 90 alpha family class A member 1	GO:0043335 protein unfolding;GO:0007008 outer mitochondrial membrane organization;GO:0045040 protein import into mitochondrial outer membrane	GO:0044294 dendritic growth cone;GO:0044292 dendrite terminus;GO:0071682 endocytic vesicle lumen	Predicted intracellular proteins; Cancer-related genes:Candidate cancer biomarkers	Cytosol (Supported)	(M201)PID ERBB NETWORK PATHWAY; (M180)PID HIF1A PATHWAY; (M226)PID VEGFR1 PATHWAY	(hsa04612)Antigen processing and presentation; (ko05215)Prostate cancer; (ko04914)Progesterone-mediated oocyte maturation	0
6231	RS26_HUMAN	1	0	0	1	RPS26	ribosomal protein S26	GO:0033119 negative regulation of RNA splicing;GO:0002181 cytoplasmic translation;GO:0006614 SRP-dependent cotranslational protein targeting to membrane	GO:0098556 cytoplasmic side of rough endoplasmic reticulum membrane;GO:0098554 cytoplasmic side of endoplasmic reticulum membrane;GO:0030867 rough endoplasmic reticulum membrane	Disease related genes; Ribosomal proteins; Predicted intracellular proteins	Cytosol;Endoplasmic reticulum (Enhanced); Additional: Nucleoli		(hsa03010)Ribosome; (ko03010)Ribosome	0
10213	PSDE_HUMAN	1	0	0	1	PSMD14	proteasome 26S subunit, non-ATPase 14	GO:0070536 protein K63-linked deubiquitination;GO:0006521 regulation of cellular amino acid metabolic process;GO:1902036 regulation of hematopoietic stem cell differentiation	GO:0008541 proteasome regulatory particle, lid subcomplex;GO:0031597 cytosolic proteasome complex;GO:0005838 proteasome regulatory particle	Enzymes; Peptidases:Metallopeptidases; Predicted intracellular proteins	Nucleoplasm (Supported)		(hsa03050)Proteasome; (ko03050)Proteasome; (ko05169)Epstein-Barr virus infection	0
23560	NOG1_HUMAN	1	0	0	1	GTPBP4	GTP binding protein 4	GO:0033342 negative regulation of collagen binding;GO:0033341 regulation of collagen binding;GO:0000463 maturation of LSU-rRNA from tricistronic rRNA transcript (SSU-rRNA, 5.8S rRNA, LSU-rRNA)	GO:0031965 nuclear membrane;GO:0005635 nuclear envelope;GO:0048471 perinuclear region of cytoplasm	Predicted intracellular proteins	Nucleoli;Nucleoli rim (Supported); Additional: Nuclear membrane		(ko03008)Ribosome biogenesis in eukaryotes; (hsa03008)Ribosome biogenesis in eukaryotes	0
7280	TBB2A_HUMAN	1	0	0	1	TUBB2A	tubulin beta 2A class IIa	GO:0001764 neuron migration;GO:0000226 microtubule cytoskeleton organization;GO:0007017 microtubule-based process	GO:0005874 microtubule;GO:0099513 polymeric cytoskeletal fiber;GO:0099512 supramolecular fiber	Disease related genes; Predicted intracellular proteins	Microtubules (Supported); Additional: Cytokinetic bridge;Mitotic spindle	(M32)PID HDAC CLASSIII PATHWAY; (M30)PID HDAC CLASSII PATHWAY	(ko05130)Pathogenic Escherichia coli infection; (hsa05130)Pathogenic Escherichia coli infection; (ko04540)Gap junction	0
7284	EFTU_HUMAN	1	0	0	1	TUFM	Tu translation elongation factor, mitochondrial	GO:0070125 mitochondrial translational elongation;GO:0045471 response to ethanol;GO:0032543 mitochondrial translation	GO:0009295 nucleoid;GO:0042645 mitochondrial nucleoid;GO:0005759 mitochondrial matrix	Disease related genes; Predicted intracellular proteins	Mitochondria (Enhanced)	(M8873)ST FAS SIGNALING PATHWAY		0
10856	RUVB2_HUMAN	1	0	0	1	RUVBL2	RuvB like AAA ATPase 2	GO:0071898 regulation of estrogen receptor binding;GO:0071899 negative regulation of estrogen receptor binding;GO:0071733 transcriptional activation by promoter-enhancer looping	GO:0097255 R2TP complex;GO:0000812 Swr1 complex;GO:0031011 Ino80 complex	Enzymes; Predicted intracellular proteins; ENZYME proteins:Hydrolases	Cytosol;Nucleoplasm (Supported); Additional: Centrosome	(M139)PID MYC PATHWAY; (M71)PID ILK PATHWAY; (M166)PID ATF2 PATHWAY		0
22948	TCPE_HUMAN	1	0	0	1	CCT5	chaperonin containing TCP1 subunit 5	GO:1904851 positive regulation of establishment of protein localization to telomere;GO:0070203 regulation of establishment of protein localization to telomere;GO:1904869 regulation of protein localization to Cajal body	GO:0005832 chaperonin-containing T-complex;GO:0101031 chaperone complex;GO:0044445 cytosolic part	Disease related genes; Predicted intracellular proteins				0
6431	SRSF6_HUMAN	1	0	0	1	SRSF6	serine and arginine rich splicing factor 6	GO:0060501 positive regulation of epithelial cell proliferation involved in lung morphogenesis;GO:2000675 negative regulation of type B pancreatic cell apoptotic process;GO:2000794 regulation of epithelial cell proliferation involved in lung morphogenesis	GO:0016607 nuclear speck;GO:0016604 nuclear body;GO:0044451 nucleoplasm part	Predicted intracellular proteins	Nuclear speckles (Supported)		(hsa03040)Spliceosome; (ko03040)Spliceosome; (ko05168)Herpes simplex infection	0
9801	RM19_HUMAN	1	0	0	1	MRPL19	mitochondrial ribosomal protein L19	GO:0070125 mitochondrial translational elongation;GO:0070126 mitochondrial translational termination;GO:0006415 translational termination	GO:0000315 organellar large ribosomal subunit;GO:0005762 mitochondrial large ribosomal subunit;GO:0000313 organellar ribosome	Ribosomal proteins; Predicted intracellular proteins	Mitochondria (Supported)		(hsa03010)Ribosome; (ko03010)Ribosome	0
8106	PABP2_HUMAN	0	0	1	1	PABPN1	poly(A) binding protein nuclear 1	GO:1904247 positive regulation of polynucleotide adenylyltransferase activity;GO:1904245 regulation of polynucleotide adenylyltransferase activity;GO:0039656 modulation by virus of host gene expression	GO:0042405 nuclear inclusion body;GO:0016234 inclusion body;GO:0016607 nuclear speck	Disease related genes; Predicted intracellular proteins	Nucleoplasm (Approved); Additional: Nuclear speckles		(ko03015)mRNA surveillance pathway; (hsa03015)mRNA surveillance pathway; (ko05164)Influenza A	0
1937	EF1G_HUMAN	1	0	0	1	EEF1G	eukaryotic translation elongation factor 1 gamma	GO:0006749 glutathione metabolic process;GO:0006414 translational elongation;GO:0006575 cellular modified amino acid metabolic process	GO:0005783 endoplasmic reticulum;GO:0070062 extracellular exosome;GO:1903561 extracellular vesicle	Predicted intracellular proteins	Mitochondria (Approved)		(ko05134)Legionellosis; (hsa05134)Legionellosis	0
59	ACTA_HUMAN	1	0	0	1	ACTA2	actin alpha 2, smooth muscle	GO:0090131 mesenchyme migration;GO:0072144 glomerular mesangial cell development;GO:0072008 glomerular mesangial cell differentiation	GO:0030485 smooth muscle contractile fiber;GO:0005869 dynactin complex;GO:0030175 filopodium	Disease related genes; Predicted intracellular proteins	Actin filaments (Supported)	(M186)PID PDGFRB PATHWAY	(ko04270)Vascular smooth muscle contraction; (hsa04926)relaxin signaling pathway; (hsa04270)Vascular smooth muscle contraction	0
1933	EF1B_HUMAN	1	0	0	1	EEF1B2	eukaryotic translation elongation factor 1 beta 2	GO:0006414 translational elongation;GO:0006412 translation;GO:0043043 peptide biosynthetic process	GO:0005853 eukaryotic translation elongation factor 1 complex;GO:0005783 endoplasmic reticulum;GO:0012505 endomembrane system	Predicted intracellular proteins	Cytosol;Nucleoli fibrillar center (Approved)			0
51602	NOP58_HUMAN	1	0	0	1	NOP58	NOP58 ribonucleoprotein	GO:0048254 snoRNA localization;GO:0006364 rRNA processing;GO:0006403 RNA localization	GO:0031428 box C/D snoRNP complex;GO:0070761 pre-snoRNP complex;GO:0005732 small nucleolar ribonucleoprotein complex	Predicted intracellular proteins	Nucleoli fibrillar center (Enhanced); Additional: Nucleoplasm		(ko03008)Ribosome biogenesis in eukaryotes; (hsa03008)Ribosome biogenesis in eukaryotes	0
292	ADT2_HUMAN	0	1	0	1	SLC25A5	solute carrier family 25 member 5	GO:0015853 adenine transport;GO:0140021 mitochondrial ADP transmembrane transport;GO:1990544 mitochondrial ATP transmembrane transport	GO:0071817 MMXD complex;GO:0009295 nucleoid;GO:0042645 mitochondrial nucleoid	Transporters:Electrochemical Potential-driven transporters; FDA approved drug targets:Small molecule drugs	Mitochondria (Supported)		(ko04022)cGMP-PKG signaling pathway; (hsa04217)necroptosis; (hsa04022)cGMP-PKG signaling pathway	0
3837	IMB1_HUMAN	1	0	0	1	KPNB1	karyopherin subunit beta 1	GO:0007079 mitotic chromosome movement towards spindle pole;GO:0031291 Ran protein signal transduction;GO:0006610 ribosomal protein import into nucleus	GO:0071782 endoplasmic reticulum tubular network;GO:0018995 host;GO:0043657 host cell	Transporters:Transporter channels and pores; Predicted intracellular proteins	Nuclear membrane (Enhanced); Additional: Cytosol;Nucleoplasm	(M228)PID SMAD2 3PATHWAY; (M91)PID TCPTP PATHWAY; (M113)PID NFAT 3PATHWAY	(ko03013)RNA transport; (hsa03013)RNA transport	0
1994	ELAV1_HUMAN	0	0	1	1	ELAVL1	ELAV like RNA binding protein 1	GO:0060965 negative regulation of gene silencing by miRNA;GO:0060149 negative regulation of posttranscriptional gene silencing;GO:0060967 negative regulation of gene silencing by RNA	GO:0010494 cytoplasmic stress granule;GO:0036464 cytoplasmic ribonucleoprotein granule;GO:0035770 ribonucleoprotein granule	Predicted intracellular proteins	Nucleoplasm (Supported); Additional: Cytosol;Nucleoli		(ko04657)IL-17 signaling pathway; (hsa04657)IL-17 signaling pathway; (ko04152)AMPK signaling pathway	0
3728	PLAK_HUMAN	0	1	0	1	JUP	junction plakoglobin	GO:0071603 endothelial cell-cell adhesion;GO:0002159 desmosome assembly;GO:0071680 response to indole-3-methanol	GO:0071665 gamma-catenin-TCF7L2 complex;GO:0071664 catenin-TCF7L2 complex;GO:0030056 hemidesmosome	Predicted intracellular proteins; Disease related genes; Cancer-related genes:Candidate cancer biomarkers	Cell Junctions;Plasma membrane (Supported); Additional: Vesicles	(M184)PID ECADHERIN KERATINOCYTE PATHWAY; (M266)PID NCADHERIN PATHWAY; (M156)PID ECADHERIN NASCENT AJ PATHWAY	(ko05221)Acute myeloid leukemia; (hsa05221)Acute myeloid leukemia; (ko05412)Arrhythmogenic right ventricular cardiomyopathy (ARVC)	0
7818	RT29_HUMAN	0	1	0	1	DAP3	death associated protein 3	GO:0070125 mitochondrial translational elongation;GO:0070126 mitochondrial translational termination;GO:0006415 translational termination	GO:0000314 organellar small ribosomal subunit;GO:0005763 mitochondrial small ribosomal subunit;GO:0015935 small ribosomal subunit	Ribosomal proteins; Predicted intracellular proteins	Mitochondria;Nucleoplasm (Supported)	(M79)PID TRAIL PATHWAY		0
4000	LMNA_HUMAN	1	0	0	1	LMNA	lamin A/C	GO:1990683 DNA double-strand break attachment to nuclear envelope;GO:0030951 establishment or maintenance of microtubule cytoskeleton polarity;GO:0097240 chromosome attachment to the nuclear envelope	GO:0005652 nuclear lamina;GO:0035861 site of double-strand break;GO:0090734 site of DNA damage	Predicted intracellular proteins; Disease related genes; Cancer-related genes:Candidate cancer biomarkers	Nuclear speckles;Nucleoplasm (Supported)	(M220)PID CASPASE PATHWAY	(ko05412)Arrhythmogenic right ventricular cardiomyopathy (ARVC); (hsa05412)Arrhythmogenic right ventricular cardiomyopathy; (ko05410)Hypertrophic cardiomyopathy (HCM)	0
11034	DEST_HUMAN	1	0	0	1	DSTN	destrin, actin depolymerizing factor	GO:0030043 actin filament fragmentation;GO:0030836 positive regulation of actin filament depolymerization;GO:0051014 actin filament severing	GO:0030864 cortical actin cytoskeleton;GO:0030863 cortical cytoskeleton;GO:0044448 cell cortex part	Predicted intracellular proteins				0
2521	FUS_HUMAN	0	1	0	1	FUS	FUS RNA binding protein	GO:1905168 positive regulation of double-strand break repair via homologous recombination;GO:2000781 positive regulation of double-strand break repair;GO:0045911 positive regulation of DNA recombination	GO:0005654 nucleoplasm;GO:0031981 nuclear lumen;GO:0044428 nuclear part	Cancer-related genes; Disease related genes; Predicted intracellular proteins	Nucleoplasm (Enhanced)		(ko05202)Transcriptional misregulation in cancer; (hsa05202)Transcriptional misregulation in cancer	0
4905	NSF_HUMAN	1	0	0	1	NSF	N-ethylmaleimide sensitive factor, vesicle fusing ATPase	GO:0048211 Golgi vesicle docking;GO:0035494 SNARE complex disassembly;GO:0001921 positive regulation of receptor recycling	GO:0043198 dendritic shaft;GO:0005795 Golgi stack;GO:0014069 postsynaptic density	Transporters:Transporter channels and pores; Enzymes; Predicted intracellular proteins; ENZYME proteins:Hydrolases	Cytosol (Supported); Additional: Golgi apparatus		(ko04962)Vasopressin-regulated water reabsorption; (hsa04962)Vasopressin-regulated water reabsorption; (ko04721)Synaptic vesicle cycle	0
126961	H32_HUMAN	1	0	0	1	H3C14	H3 clustered histone 14	GO:0038111 interleukin-7-mediated signaling pathway;GO:0098760 response to interleukin-7;GO:0098761 cellular response to interleukin-7	GO:0000786 nucleosome;GO:0044815 DNA packaging complex;GO:0032993 protein-DNA complex	Predicted intracellular proteins			(ko05322)Systemic lupus erythematosus; (hsa05322)Systemic lupus erythematosus; (ko05202)Transcriptional misregulation in cancer	0
10694	TCPQ_HUMAN	1	0	0	1	CCT8	chaperonin containing TCP1 subunit 8	GO:1904851 positive regulation of establishment of protein localization to telomere;GO:0070203 regulation of establishment of protein localization to telomere;GO:1904869 regulation of protein localization to Cajal body	GO:0002199 zona pellucida receptor complex;GO:0005832 chaperonin-containing T-complex;GO:0101031 chaperone complex	Predicted intracellular proteins	Intermediate filaments (Approved); Additional: Cytosol;Nucleoplasm			0
1809	DPYL3_HUMAN	1	0	0	1	DPYSL3	dihydropyrimidinase like 3	GO:0006208 pyrimidine nucleobase catabolic process;GO:0046113 nucleobase catabolic process;GO:0051764 actin crosslink formation	GO:0031941 filamentous actin;GO:0005884 actin filament;GO:0030426 growth cone	Predicted intracellular proteins	Cytosol (Approved)			0
1917	EF1A2_HUMAN	1	1	0	0	EEF1A2	eukaryotic translation elongation factor 1 alpha 2	GO:1904714 regulation of chaperone-mediated autophagy;GO:0061684 chaperone-mediated autophagy;GO:0090218 positive regulation of lipid kinase activity	GO:0005853 eukaryotic translation elongation factor 1 complex;GO:0098574 cytoplasmic side of lysosomal membrane;GO:0098562 cytoplasmic side of membrane	Disease related genes; Predicted intracellular proteins	Cytosol (Approved); Additional: Nucleoli		(ko05134)Legionellosis; (hsa05134)Legionellosis; (ko03013)RNA transport	0
10574	TCPH_HUMAN	1	0	0	1	CCT7	chaperonin containing TCP1 subunit 7	GO:1904851 positive regulation of establishment of protein localization to telomere;GO:0070203 regulation of establishment of protein localization to telomere;GO:1904869 regulation of protein localization to Cajal body	GO:0005832 chaperonin-containing T-complex;GO:0101031 chaperone complex;GO:0044445 cytosolic part	Predicted intracellular proteins	Cytosol (Approved)			0
4627	MYH9_HUMAN	1	0	0	1	MYH9	myosin heavy chain 9	GO:1903918 regulation of actin filament severing;GO:1903919 negative regulation of actin filament severing;GO:1900756 protein processing in phagocytic vesicle	GO:0097513 myosin II filament;GO:0005826 actomyosin contractile ring;GO:0070938 contractile ring	Cancer-related genes:Mutational cancer driver genes; Disease related genes; Predicted intracellular proteins	Actin filaments;Plasma membrane (Supported); Additional: Cytosol		(ko05132)Salmonella infection; (hsa05132)Salmonella infection; (ko04530)Tight junction	0
5725	PTBP1_HUMAN	1	0	0	1	PTBP1	polypyrimidine tract binding protein 1	GO:0075522 IRES-dependent viral translational initiation;GO:0070886 positive regulation of calcineurin-NFAT signaling cascade;GO:0106058 positive regulation of calcineurin-mediated signaling	GO:0005730 nucleolus;GO:0070062 extracellular exosome;GO:1903561 extracellular vesicle	Predicted intracellular proteins	Nucleoplasm (Supported)			0
10521	DDX17_HUMAN	1	0	0	1	DDX17	DEAD-box helicase 17	GO:2001014 regulation of skeletal muscle cell differentiation;GO:0010586 miRNA metabolic process;GO:0030521 androgen receptor signaling pathway	GO:0016607 nuclear speck;GO:0016604 nuclear body;GO:1990904 ribonucleoprotein complex	Enzymes; Predicted intracellular proteins; ENZYME proteins:Hydrolases	Nuclear speckles (Supported)			0
8971	H1X_HUMAN	1	0	1	0	H1-10	H1.10 linker histone	GO:0016584 nucleosome positioning;GO:0031936 negative regulation of chromatin silencing;GO:0031935 regulation of chromatin silencing	GO:0000786 nucleosome;GO:0044815 DNA packaging complex;GO:0032993 protein-DNA complex	Predicted intracellular proteins	Nucleoli;Nucleoli rim;Nucleoplasm (Enhanced)			0
3030	ECHA_HUMAN	1	0	0	1	HADHA	hydroxyacyl-CoA dehydrogenase trifunctional multienzyme complex subunit alpha	GO:0035965 cardiolipin acyl-chain remodeling;GO:0032048 cardiolipin metabolic process;GO:0046471 phosphatidylglycerol metabolic process	GO:0016507 mitochondrial fatty acid beta-oxidation multienzyme complex;GO:0036125 fatty acid beta-oxidation multienzyme complex;GO:0009295 nucleoid	ENZYME proteins:Oxidoreductases; Disease related genes; Enzymes; ENZYME proteins:Lyases; Potential drug targets; Predicted intracellular proteins	Mitochondria (Enhanced)		(hsa)Fatty acid biosynthesis, elongation, mitochondria; (hsa)Malonate semialdehyde pathway, propanoyl-CoA => acetyl-CoA; (M00013)Malonate semialdehyde pathway, propanoyl-CoA => acetyl-CoA	0
5708	PSMD2_HUMAN	1	0	0	1	PSMD2	proteasome 26S subunit, non-ATPase 2	GO:0006521 regulation of cellular amino acid metabolic process;GO:1902036 regulation of hematopoietic stem cell differentiation;GO:0002479 antigen processing and presentation of exogenous peptide antigen via MHC class I, TAP-dependent	GO:0034515 proteasome storage granule;GO:0031597 cytosolic proteasome complex;GO:0008540 proteasome regulatory particle, base subcomplex	Predicted intracellular proteins			(hsa03050)Proteasome; (ko03050)Proteasome; (hsa00510)N-Glycan biosynthesis	0
6207	RS13_HUMAN	0	1	0	1	RPS13	ribosomal protein S13	GO:0033119 negative regulation of RNA splicing;GO:0006614 SRP-dependent cotranslational protein targeting to membrane;GO:0006613 cotranslational protein targeting to membrane	GO:0022627 cytosolic small ribosomal subunit;GO:0015935 small ribosomal subunit;GO:0022626 cytosolic ribosome	Ribosomal proteins; Predicted intracellular proteins	Endoplasmic reticulum (Approved)		(hsa03010)Ribosome; (ko03010)Ribosome	0
6139	RL17_HUMAN	0	1	0	1	RPL17	ribosomal protein L17	GO:0002181 cytoplasmic translation;GO:0006614 SRP-dependent cotranslational protein targeting to membrane;GO:0006613 cotranslational protein targeting to membrane	GO:0022625 cytosolic large ribosomal subunit;GO:0022626 cytosolic ribosome;GO:0015934 large ribosomal subunit	Ribosomal proteins; Predicted intracellular proteins	Cytosol;Endoplasmic reticulum (Supported)		(hsa03010)Ribosome; (ko03010)Ribosome	0
3009	H15_HUMAN	1	0	0	1	H1-5	H1.5 linker histone, cluster member	GO:0071169 establishment of protein localization to chromatin;GO:0051574 positive regulation of histone H3-K9 methylation;GO:0016584 nucleosome positioning	GO:0000792 heterochromatin;GO:0000786 nucleosome;GO:0044815 DNA packaging complex	Predicted intracellular proteins	Nucleoplasm (Supported)			0
9221	NOLC1_HUMAN	1	0	0	1	NOLC1	nucleolar and coiled-body phosphoprotein 1	GO:0033979 box H/ACA snoRNA metabolic process;GO:0007000 nucleolus organization;GO:0014029 neural crest formation	GO:0031429 box H/ACA snoRNP complex;GO:0031428 box C/D snoRNP complex;GO:0072588 box H/ACA RNP complex	Predicted intracellular proteins	Nucleoli fibrillar center (Enhanced)	(M295)SIG PIP3 SIGNALING IN CARDIAC MYOCTES		0
7203	TCPG_HUMAN	1	0	0	1	CCT3	chaperonin containing TCP1 subunit 3	GO:1904851 positive regulation of establishment of protein localization to telomere;GO:0070203 regulation of establishment of protein localization to telomere;GO:1904869 regulation of protein localization to Cajal body	GO:0002199 zona pellucida receptor complex;GO:0005832 chaperonin-containing T-complex;GO:0101031 chaperone complex	Predicted intracellular proteins	Cytosol;Plasma membrane (Approved)			0
1915	EF1A1_HUMAN	0	0	1	1	EEF1A1	eukaryotic translation elongation factor 1 alpha 1	GO:1900022 regulation of D-erythro-sphingosine kinase activity;GO:1904714 regulation of chaperone-mediated autophagy;GO:0061684 chaperone-mediated autophagy	GO:0005853 eukaryotic translation elongation factor 1 complex;GO:0098574 cytoplasmic side of lysosomal membrane;GO:0030864 cortical actin cytoskeleton	Cancer-related genes:Mutational cancer driver genes; Predicted intracellular proteins	Cytosol (Supported)		(ko05134)Legionellosis; (hsa05134)Legionellosis; (ko03013)RNA transport	0
255626	H2B1A_HUMAN	1	0	0	1	H2BC1	H2B clustered histone 1	GO:0035093 spermatogenesis, exchange of chromosomal proteins;GO:0035092 sperm chromatin condensation;GO:0006337 nucleosome disassembly	GO:0000786 nucleosome;GO:0044815 DNA packaging complex;GO:0000781 chromosome, telomeric region	Predicted intracellular proteins		(M176)PID FOXM1 PATHWAY	(ko05322)Systemic lupus erythematosus; (hsa05322)Systemic lupus erythematosus; (ko05034)Alcoholism	0
9276	COPB2_HUMAN	1	0	0	1	COPB2	COPI coat complex subunit beta 2	GO:0006891 intra-Golgi vesicle-mediated transport;GO:1901998 toxin transport;GO:0006890 retrograde vesicle-mediated transport, Golgi to ER	GO:0030126 COPI vesicle coat;GO:0030663 COPI-coated vesicle membrane;GO:0030137 COPI-coated vesicle	Predicted intracellular proteins	Cytosol (Approved)			0
3008	H14_HUMAN	0	0	1	1	H1-4	H1.4 linker histone, cluster member	GO:0016584 nucleosome positioning;GO:0031936 negative regulation of chromatin silencing;GO:0031935 regulation of chromatin silencing	GO:0000792 heterochromatin;GO:0000786 nucleosome;GO:0044815 DNA packaging complex	Disease related genes; Cancer-related genes:Mutated cancer genes; Predicted intracellular proteins	Nuclear speckles (Supported)	(M32)PID HDAC CLASSIII PATHWAY		0
51081	RT07_HUMAN	0	1	0	1	MRPS7	mitochondrial ribosomal protein S7	GO:0000028 ribosomal small subunit assembly;GO:0042255 ribosome assembly;GO:0042274 ribosomal small subunit biogenesis	GO:0000314 organellar small ribosomal subunit;GO:0005763 mitochondrial small ribosomal subunit;GO:0015935 small ribosomal subunit	Disease related genes; Ribosomal proteins; Predicted intracellular proteins	Mitochondria (Approved)		(hsa03010)Ribosome; (ko03010)Ribosome	0
8607	RUVB1_HUMAN	1	0	0	1	RUVBL1	RuvB like AAA ATPase 1	GO:0000492 box C/D snoRNP assembly;GO:0000491 small nucleolar ribonucleoprotein complex assembly;GO:1904874 positive regulation of telomerase RNA localization to Cajal body	GO:0097255 R2TP complex;GO:0000812 Swr1 complex;GO:0031011 Ino80 complex	Enzymes; Predicted intracellular proteins; ENZYME proteins:Hydrolases	Cytosol;Nucleoplasm (Supported)	(M139)PID MYC PATHWAY; (M71)PID ILK PATHWAY; (M66)PID MYC ACTIV PATHWAY	(ko04310)Wnt signaling pathway; (hsa04310)Wnt signaling pathway	0
4174	MCM5_HUMAN	1	0	0	1	MCM5	minichromosome maintenance complex component 5	GO:0006267 pre-replicative complex assembly involved in nuclear cell cycle DNA replication;GO:0036388 pre-replicative complex assembly;GO:1902299 pre-replicative complex assembly involved in cell cycle DNA replication	GO:0071162 CMG complex;GO:0042555 MCM complex;GO:0031261 DNA replication preinitiation complex	ENZYME proteins:Hydrolases; Disease related genes; Enzymes; Potential drug targets; Cancer-related genes:Candidate cancer biomarkers; Predicted intracellular proteins	Nucleoplasm (Enhanced)		(ko03030)DNA replication; (hsa03030)DNA replication; (ko04110)Cell cycle	0
1974	IF4A2_HUMAN	1	0	0	1	EIF4A2	eukaryotic translation initiation factor 4A2	GO:1900259 regulation of RNA-directed 5'-3' RNA polymerase activity;GO:1900260 negative regulation of RNA-directed 5'-3' RNA polymerase activity;GO:0002183 cytoplasmic translational initiation	GO:0016281 eukaryotic translation initiation factor 4F complex;GO:0048471 perinuclear region of cytoplasm;GO:0005829 cytosol	Cancer-related genes:Mutational cancer driver genes; Enzymes; Predicted intracellular proteins; ENZYME proteins:Hydrolases	Cytosol (Approved)		(ko03013)RNA transport; (hsa03013)RNA transport	0
1615	SYDC_HUMAN	1	0	0	1	DARS1	aspartyl-tRNA synthetase 1	GO:0006422 aspartyl-tRNA aminoacylation;GO:0006418 tRNA aminoacylation for protein translation;GO:0043039 tRNA aminoacylation	GO:0017101 aminoacyl-tRNA synthetase multienzyme complex;GO:0045202 synapse;GO:0070062 extracellular exosome	Disease related genes; Enzymes; ENZYME proteins:Ligase; Potential drug targets; Predicted intracellular proteins	Cytosol (Enhanced)		(ko00970)Aminoacyl-tRNA biosynthesis; (hsa00970)Aminoacyl-tRNA biosynthesis	0
51493	RTCB_HUMAN	0	1	0	1	RTCB	RNA 2',3'-cyclic phosphate and 5'-OH ligase	GO:0000378 RNA exon ligation;GO:0000968 tRNA exon ligation;GO:0000971 tRNA exon ligation utilizing 2',3' cyclic phosphate of 5'-exon as source of linkage phosphate	GO:0072669 tRNA-splicing ligase complex;GO:0005654 nucleoplasm;GO:0031981 nuclear lumen	ENZYME proteins:Ligase; Enzymes; Predicted intracellular proteins	Nucleoplasm (Supported); Additional: Cytosol;Vesicles			0
7443	VRK1_HUMAN	0	0	0	1	VRK1	VRK serine/threonine kinase 1	GO:0072355 histone H3-T3 phosphorylation;GO:0043987 histone H3-S10 phosphorylation;GO:0090166 Golgi disassembly	GO:0005795 Golgi stack;GO:0005819 spindle;GO:0098791 Golgi subcompartment	Disease related genes; ENZYME proteins:Transferases; Enzymes; Potential drug targets; Kinases:CK1 Ser/Thr protein kinases; Predicted intracellular proteins	Nucleoplasm (Supported); Additional: Cytosol			0
6780	STAU1_HUMAN	0	0	0	1	STAU1	staufen double-stranded RNA binding protein 1	GO:0046726 positive regulation by virus of viral protein levels in host cell;GO:0046719 regulation by virus of viral protein levels in host cell;GO:0099010 modification of postsynaptic structure	GO:0010494 cytoplasmic stress granule;GO:0005791 rough endoplasmic reticulum;GO:0005875 microtubule associated complex	Predicted intracellular proteins	Cytosol (Enhanced)			0
5701	PRS7_HUMAN	0	0	0	1	PSMC2	proteasome 26S subunit, ATPase 2	GO:0045899 positive regulation of RNA polymerase II transcriptional preinitiation complex assembly;GO:0045898 regulation of RNA polymerase II transcriptional preinitiation complex assembly;GO:0051123 RNA polymerase II preinitiation complex assembly	GO:0008540 proteasome regulatory particle, base subcomplex;GO:0005838 proteasome regulatory particle;GO:0022624 proteasome accessory complex	Predicted intracellular proteins	Cytoplasmic bodies;Cytosol (Supported)		(hsa03050)Proteasome; (ko03050)Proteasome; (ko05169)Epstein-Barr virus infection	0
3939	LDHA_HUMAN	1	0	0	0	LDHA	lactate dehydrogenase A	GO:0048569 post-embryonic animal organ development;GO:0006089 lactate metabolic process;GO:0043627 response to estrogen	GO:0070062 extracellular exosome;GO:1903561 extracellular vesicle;GO:0043230 extracellular organelle	ENZYME proteins:Oxidoreductases; Disease related genes; Enzymes; FDA approved drug targets:Small molecule drugs; Cancer-related genes:Candidate cancer biomarkers; Predicted intracellular proteins	Cytosol (Supported); Additional: Vesicles	(M255)PID HIF1 TFPATHWAY; (M66)PID MYC ACTIV PATHWAY	(ko00640)Propanoate metabolism; (hsa00640)Propanoate metabolism; (ko00620)Pyruvate metabolism	0
[truncated: 92 more rows]

## Sheet: FIG 1C
1	293T 627 domain del	38	KVD29_HUMAN,RM43_HUMAN,NACAM_HUMAN,RAN_HUMAN,PYRG1_HUMAN,RM19_HUMAN,RCC2_HUMAN,ENPL_HUMAN,HMGB2_HUMAN,HS71B_HUMAN;HS71A_HUMAN,RALYL_HUMAN,TRFL_HUMAN,H2AY_HUMAN,H32_HUMAN;H31T_HUMAN;H33_HUMAN;H31_HUMAN,RM44_HUMAN,CC124_HUMAN,KCRB_HUMAN,TCPQ_HUMAN,PRDX2_HUMAN,IF2B_HUMAN,RM15_HUMAN,CMC2_HUMAN,H2B2E_HUMAN;H2B1B_HUMAN;H2B1O_HUMAN;H2B1J_HUMAN,BIP_HUMAN,SPB12_HUMAN,CBX5_HUMAN,HMGB1_HUMAN,PCBP1_HUMAN,IF2…
[truncated: 14 more rows]

[truncated: 4 more sheets: FIG 1D, FIG 1E, FIG 1F_GO_MCODE, FIG 1F_MCODE]
