# Supplementary material for: TREX (transcription/export)-NP complex exerts a dual effect on regulating polymerase activity and replication of influenza A virus
Source: PLoS Pathog. 2022 Sep 9;18(9):e1010835. doi: 10.1371/journal.ppat.1010835 (PMC9491529; doi:10.1371/journal.ppat.1010835)
Supplement: S3 Table — (XLSX) [file ppat.1010835.s009.xlsx]

## Sheet: Summary
Sheet1	Primers used for vRNPs constructs
Sheet2	Primers used for constructing plasmids encoding proteins of avian and human
Sheet3	Primers used for constructing plasmids encoding DDX39B, DDX39A or mutants
Sheet4	Sequences of splice variants of RBMX and RBM10
Sheet5	Primers used for qPCR

## Sheet: Sheet1
pHH21-REC-U12：	ACCTCCGAAGTTGGGGGGGAGCAAAAGCAGG
pHH21-REC-U13:	ATTTTGGGCCGCCGGGTTATTAGTAGAAACAAGG
pCAGGS-REC-U12:	TTTGGCAAAGAATTCGGGGGAGCAAAAGCAGG
pCAGGS-REC-U13:	AGGGAAAAAGATCTGGTTATTAGTAGAAACAAGG
H7N9 PB2 49,64 stopmu F:	GAATAAAAGAACTATGAGATTTGATGTCATAGTCTCGCACTCGCGAGATACT
H7N9 PB2 49,64 stopmu R:	AGTATCTCGCGAGTGCGAGACTATGACATCAAATCTCATAGTTCTTTTATTC
H7N9 PB2 c1545T F:	TCGTTTCTTGAGGGTCCGAGATCAGAGGGGAAACGTACTCCT
H7N9 PB2 c1545T R:	AGGAGTACGTTTCCCCTCTGATCTCGGACCCTCAAGAAACGA
H7 PB2 627del F:	CACACAGGTCTCCCTTGGAAAGGATGCAGGTGCATTGATG
H7 PB2 627 del R:	CACACAGGTCTCCGGACGATGAATATGTTATAGTCAGCT
H7N9 NA F:	CACACACGTCTCCAATTAGAAGATTCTATGCACTTGAGCC
H7N9 NA R:	CACACACGTCTCCCTTCATCTTAGAGGAAGTACTCTAT
CK POL I F:	CACACACGTCTCCGAAGAAAAAGACCCTTGTTTCTACT
CK POL I R:	CACACACGTCTCCAATTTGGATTCATCTTGACCCTGCTTTTGCT
WSN PB2 627E F:	CCCTTCGCAGCCGCTCCACCAGAGCAAAGTAGAACGCAG
WSN PB2 627E R:	CTGCGTTCTACTTTGCTCTGGTGGAGCGGCTGCGAAGGG

## Sheet: Sheet2
PCA-REC- NH2L1 HU F:	TTTGGCAAAGAATTCGGGGGAgccaccATGACTGAGGCTGATGTGAATCCAAA
PCA-REC- NH2L1 HU R:	AGGGAAAAAGATCTGGTTATTTTAGACTAAGAGCCTTTCAATGGACTG
PCA-REC- NH2L1 CK F:	TTTGGCAAAGAATTCGGGGGAgccaccATGGTGGGGAGTGAGGCAGAGGTG
PCA-REC- NH2L1 CK R:	AGGGAAAAAGATCTGGTTATTTTAGACCAACAGTCTCTCTATTGCTTG
PCA- REC- RBMS1 HU F:	TTTGGCAAAGAATTCGGGGGAgccaccATGGGCAAAGTGTGGAAACAGCAGA
PCA- REC- RBMS1 HU R:	AGGGAAAAAGATCTGGTTATTTTACTTATTAGGTTGAAAGGTATATGGAG
PCA- REC- RBMS1 CK F:	TTTGGCAAAGAATTCGGGGGAgccaccATGGGCAAAGTGTGGAAACAGCAGATGT
PCA- REC- RBMS1 CK R:	AGCGTAGTCTGGGACGTCGTATGGGTACTTATTTTGTTGATACGTATACGGAGAA
PCA-REC- RBM10 HU F:	TTTGGCAAAGAATTCGGGGGAgccaccATGGAGTATGAAAGACGTGGTGGTCG
PCA-REC- RBM10 HU R:	AGGGAAAAAGATCTGGTTATTTCACTGGGCCTCGTTGAAGCG
PCA-REC- RBM10 CK F:	TTTGGCAAAGAATTCGGGGGAgccaccATGGGCTCGGACAAGCGCGTG
PCA-REC- RBM10 CK R:	AGCGTAGTCTGGGACGTCGTATGGGTACTCCATCTCTGTGAAGCGAGCAAAC
PCA-REC- RBMX HU F:	TTTGGCAAAGAATTCGGGGGAgccaccATGGTTGAAGCAGATCGCCCAG
PCA-REC- RBMX HU R:	AGGGAAAAAGATCTGGTTATTCTACTGTGAATCAATCAGCACTCCAC
PCA-REC- RBMX CK F:	TTTGGCAAAGAATTCGGGGGAgccaccATGGTTGAAGCAGATCGTCCCGGGAA
PCA-REC- RBMX CK R:	AGCGTAGTCTGGGACGTCGTATGGGTAGTATCTGCTTCTGCCTCCACCTCTGTCAG
PCA-REC- SRSF3 HU F:	TTTGGCAAAGAATTCGGGGGAgccaccATGCATCGTGATTCCTGTCCATTGG
PCA-REC- SRSF3 HU R:	AGGGAAAAAGATCTGGTTATTCTATTTCCTTTCATTTGACCTAGATCG
PCA-REC- SRSF3 CK F:	TTTGGCAAAGAATTCGGGGGAgccaccATGCATCGTGACTCTTGTCCG
PCA-REC- SRSF3 CK R:	AGGGAAAAAGATCTGGTTATTCTATTATTTCCTCTCATTTGACCT
PCA-REC- SRSF7 HU F:	TTTGGCAAAGAATTCGGGGGAgccaccATGTCGCGTTACGGGCGGTAC
PCA-REC- SRSF7 HU R:	AGGGAAAAAGATCTGGTTATTTCAGTCCATTCTTTCAGGACTTGCAC
PCA-REC- SRSF7 CK F:	TTTGGCAAAGAATTCGGGGGAgccaccATGTCGCGCTACGGGCGTTATG
PCA-REC- SRSF7 CK R:	AGCGTAGTCTGGGACGTCGTATGGGTAAGGGCTTCCTGATGGTGAATGACTTC
PCA-REC- DHX9 F:	TTTGGCAAAGAATTCGGGGGAgccaccATGGGTGACGTTAAAAATTTTCTGTATG
PCA-REC- DHX9 R:	AGGGAAAAAGATCTGGTTATTTTATTAATAGCCGCCACCTCCTCTTCCCT
PCA-REC- DDX5 F:	TTTGGCAAAGAATTCGGGGGAgccaccATGTCGGGTTATTCGAGTGACCGAG
PCA-REC- DDX5 R:	AGGGAAAAAGATCTGGTTATTTTATTATTGGGAATATCCTGTTGGCATTG
PCA-REC- DDX50 F:	TTTGGCAAAGAATTCGGGGGAgccaccATGCCTGGGAAACTCCTCTGGGG
PCA-REC- DDX50 R:	AGGGAAAAAGATCTGGTTATTTTATCAGTCAAAACTCCGTTTGTGGCC
PCA-REC- DDX24 F:	TTTGGCAAAGAATTCGGGGGAgccaccATGAAGTTGAAGGACACAAAATCAAGGC
PCA-REC- DDX24 R:	AGGGAAAAAGATCTGGTTATTTTATTAATTTGCACTTGTACTTGGCTGTG
PCA-REC-BCS1L F:	TTTGGCAAAGAATTCGGGGGAgccaccATGCCACTTTCAGACTTTATT
PCA-REC-BCS1L R:	AGGGAAAAAGATCTGGTTATTTTATCACCTCCTCAGAGACTCAGCATT
PCA-REC- PTCD3 F:	TTTGGCAAAGAATTCGGGGGAgccaccATGGCGGTTGTATCTGCTGTT
PCA-REC- PTCD3 R:	AGGGAAAAAGATCTGGTTATTTTATCATTTGCCTTCACTGGTGTC
PCA-REC- TIMM50 F:	TTTGGCAAAGAATTCGGGGGAgccaccATGGCGGCCTCGGCAGCGGTG
PCA-REC- TIMM50 R:	AGGGAAAAAGATCTGGTTATTTTATCAGGGCTGTTTGGAGCGAGG
PCA-REC-ATP5C1 F:	TTTGGCAAAGAATTCGGGGGAgccaccATGTTCTCTCGCGCGGGTGTC
PCA-REC- ATP5C1 R:	AGGGAAAAAGATCTGGTTATTTTATTAATCCAGAGCTGCAGCACC
PCA-REC-ATP5B F:	TTTGGCAAAGAATTCGGGGGAgccaccATGTTGGGGTTTGTGGGTCGG
PCA-REC- ATP5B R:	AGGGAAAAAGATCTGGTTATTTTATCACGATGAATGCTCTTCAGCCAG
PCA-REC- SLC25A F:	TTTGGCAAAGAATTCGGGGGAgccaccATGGCGGCGACGGCGAGTGCC
PCA-REC- SLC25A R:	AGGGAAAAAGATCTGGTTATTTTATCAGCCACTGAGGAAGAGACG
PCA-REC-MRPS25F:	TTTGGCAAAGAATTCGGGGGAgccaccATGCCCATGAAGGGCCGCTTC
PCA-REC- MRPS25 R:	AGGGAAAAAGATCTGGTTATTTTATTAGTCCTGGGCATCGGCTTTC
PCA-REC-DNAJA3 F:	TTTGGCAAAGAATTCGGGGGAgccaccATGGCTGCGCGGTGCTCCACA
PCA-REC- DNAJA3 R:	AGGGAAAAAGATCTGGTTATTTTACTAGTTTCCAGTGGATCTTTTTC
PCA-REC- RBM4B F:	TTTGGCAAAGAATTCGGGGGAgccaccATGGTGAAGCTGTTCATCGGAAACC
PCA-REC- RBM4B R:	AGGGAAAAAGATCTGGTTATTTCAGTCCGCAATTATCCTACCTT
PCA-REC- RBM4 F:	TTTGGCAAAGAATTCGGGGGAgccaccATGGTGAAGCTGTTCATCGGAAACC
PCA-REC- RBM4 R:	AGGGAAAAAGATCTGGTTATTTCAGCCCACACACATCCCACC
PCA-REC- RBM3 F:	TTTGGCAAAGAATTCGGGGGAgccaccATGTCCTCTGAAGAAGGAAAGCTCTT
PCA-REC- RBM3 R:	AGGGAAAAAGATCTGGTTATTTCAGTTGTCATAATTGTCTCTGTAAT
PCA-REC- RBM34 F:	TTTGGCAAAGAATTCGGGGGAgccaccATGGCCTTGGAAGGGATGAGC
PCA-REC- RBM34 R:	AGGGAAAAAGATCTGGTTATTTTATTTCTGTTTTCTCTGTTTCTTAGGG
PCA-REC- ZCCHC8 F:	TTTGGCAAAGAATTCGGGGGAgccaccATGGCCGCAGAGGTGTATTTTGG
PCA-REC- ZCCHC8 R:	AGGGAAAAAGATCTGGTTATTTTATTCAGAGGCCTTTTTGTTTTTCTGCTGGT
PCA-REC- TRA2A F:	TTTGGCAAAGAATTCGGGGGAgccaccATGTCTAACCGGAGAAGACATACTGG
PCA-REC- TRA2A R:	AGGGAAAAAGATCTGGTTATTTCAATAGCGTCTTGGGCTGTAGGAAC
PCA-REC- FUS F:	TTTGGCAAAGAATTCGGGGGAgccaccATGGCCTCAAACGATTATACCCAAC
PCA-REC- FUS R:	AGGGAAAAAGATCTGGTTATTTTAATACGGCCTCTCCCTGCG
PCA-REC- ELAV1 F:	TTTGGCAAAGAATTCGGGGGAgccaccATGTCTAATGGTTATGAAGACCACATG
PCA-REC- ELAV1 R:	AGGGAAAAAGATCTGGTTATTTTATTTGTGGGACTTGTTGGTTTTGAAGG
PCA-REC- CIRBP F:	TTTGGCAAAGAATTCGGGGGAgccaccATGATGGCCATGAATGGGAAGTCTG
PCA-REC- CIRBP R:	AGGGAAAAAGATCTGGTTATTTCAACCGTAACTGTCATAACTGTCTC
PCA-REC- ANP32A CK F:	TTTGGCAAAGAATTCGGGGGAgccaccATGGACATGAAGAAAAGGATC
PCA-REC- ANP32A CK R:	AGGGAAAAAGATCTGGTTATTTCATTAGTCATCTTCATCTCCTTC
PCA-REC- IL1R2 F:	TTTGGCAAAGAATTCGGGGGAgccaccATGTTGCGCTTGTACGTGTTG
PCA-REC- IL1R2 R:	AGGGAAAAAGATCTGGTTATTTTATTACTGGCGTGGCCCCTCGGT
PCA-REC- TIMP1 F:	TTTGGCAAAGAATTCGGGGGAgccaccATGGCCCCCTTTGAGCCCCTG
PCA-REC- TIMP1 R:	AGGGAAAAAGATCTGGTTATTTTATCAGGCTATCTGGGACCGCAGGG
PCA-REC- IL15RA F:	TTTGGCAAAGAATTCGGGGGAgccaccATGTCCGTGGAACACGCAGAC
PCA-REC- IL15RA R:	AGGGAAAAAGATCTGGTTATTTTATCATAGGTGGTGAGAGCAGTTTTCC
PCA-REC-PTPA F:	TTTGGCAAAGAATTCGGGGGAgccaccATGGGCAAATGGAAGCGTTCTCAG
PCA-REC-PTPA R:	AGGGAAAAAGATCTGGTTATTTTACTAGCCCGACGTGACAGGATGGATGG
PCA-REC- Tacc3 F:	TTTGGCAAAGAATTCGGGGGAgccaccATGAGTCTGCAGGTCTTAAACGACAA
PCA-REC- Tacc3 R:	AGGGAAAAAGATCTGGTTATTTTATCAGATCTTCTCCATCTTGGAGATGAGG
PCA-REC-BCL2L1 F:	TTTGGCAAAGAATTCGGGGGAgccaccATGTCTCAGAGCAACCGGGAGCTGGTG
PCA-REC-BCL2L1 R:	AGGGAAAAAGATCTGGTTATTTTATCATTTCCGACTGAAGAGTGAGCC

## Sheet: Sheet3
PCA -DDX39B-HU HA F:	TTTGGCAAAGAATTCGGGGGAgccaccATGGCAGAGAACGATGTGGACAATGAG
PCA-DDX39B-HU HA R:	AGGGAAAAAGATCTGGTTATTTTAAGCGTAGTCTGGGACGTCGTATGGGTACCGTGTCTGTTCAATGTAGGAGGAG
PCA-DDX39B-HU FLAG R:	TATTTCATTACTTATCGTCGTCATCCTTGTAATCCCGTGTCTGTTCAATGTAGGAGGAG
PCA -DDX39A-HU HA F:	TTTGGCAAAGAATTCGGGGGAgccaccATGGCAGAACAGGATGTGGAAAACGATC
PCA -DDX39A-HU HA R:	AGGGAAAAAGATCTGGTTATTTTAAGCGTAGTCTGGGACGTCGTATGGGTACCGGCTCTGCTCGATGTATGTG
PCA-DDX39A-HU FLAG R:	TATTTCATTACTTATCGTCGTCATCCTTGTAATCCCGGCTCTGCTCGATGTATGTG
PCA DDX39B CK HA F:	TTTGGCAAAGAATTCGGGGGAgccaccATGGCGGAGAACGACGTGGACAAC
PCA DDX39B CK HA R:	AGGGAAAAAGATCTGGTTATTTTAAGCGTAGTCTGGGACGTCGTATGGGTATCGGGTCTGCTCGATGTAGGAGGAGAT
DDX39B-GFP F1:	TTTGGCAAAGAATTCGGGGGAgccaccATGGTGAGCAAGGGCGAGGAG
DDX39B-GFP F2:	GCATGGACGAGCTGTACAAGGGAAGCGGAGGTATGGCAGAGAACGATGTGGACAATGAG
DDX39B-GFP R1:	CTCATTGTCCACATCGTTCTCTGCCATACCTCCGCTTCCCTTGTACAGCTCGTCCATGC
DDX39B-GFP R2:	AGGGAAAAAGATCTGGTTATTTTAAGCGTAGTCTGGGACG
DDX39A-RFP F1:	TTTGGCAAAGAATTCGGGGGAgccaccATGGTGAGCAAGGGCGAGGAG
DDX39A-RFP F2:	GGCATGGACGAGCTGTACAAGGGAAGCGGAGGTATGGCAGAACAGGATGTGGAAAACGA
DDX39A-RFP R1:	TCGTTTTCCACATCCTGTTCTGCCATACCTCCGCTTCCCTTGTACAGCTCGTCCATGCC
DDX39B K95A F:	CAGGCCAAGTCGGGCATGGGAGCGACAGCAGTGTTTGTCTTG
DDX39B K95A R:	CAAGACAAACACTGCTGTCGCTCCCATGCCCGACTTGGCCTG
DDX39B E197A F:	ATTAAACACTTTATTTTGGATGCATGTGATAAGATGCTTGAA
DDX39B E197A R:	TTCAAGCATCTTATCACATGCATCCAAAATAAAGTGTTTAAT
DDX39B D199A F:	CACTTTATTTTGGATGAATGTGCTAAGATGCTTGAACAGCTC
DDX39B D199A R:	GAGCTGTTCAAGCATCTTAGCACATTCATCCAAAATAAAGTG
DDX39A K95A F:	CAGGCCAAGTCCGGGATGGGCGCGACAGCGGTCTTCGTGCT
DDX39A K95A R:	AGCACGAAGACCGCTGTCGCGCCCATCCCGGACTTGGCCTG
DDX39A E197A F:	GTGAAGCACTTTGTGCTGGACGCGTGTGACAAGATGCTGGAGC
DDX39A E197A R:	GCTCCAGCATCTTGTCACACGCGTCCAGCACAAAGTGCTTCAC
DDX39A D199A F:	CACTTTGTGCTGGACGAGTGTGCCAAGATGCTGGAGC
DDX39A D199A R:	GCTCCAGCATCTTGGCACACTCGTCCAGCACAAAGTG

## Sheet: Sheet4
RBMX-CK V2	ATGGTTGAAGCAGATCGTCCCGGGAAACTGTTCATCGGAGGCCTGAACACAGAGACAAATGAGAAAGCCCTCGAGGCTGT ATTTGGCAAATATGGACGCATTGTGGAAGTCCTCCTGATGAAAGATCGTGAAACCAACAAGTCAAGAGGATTTGCTTTTG TAACGTTTGAGAGTCCAGCAGATGCTAAAGATGCTGCCAGAGACATGAATGGAAAGTCATTAGATGGGAAAGCAATTAAA GTGGAACAAGCAACCAAGCCATCCTTTGAAAGTGGTGGTAGGCGTGGGCCACCACCCCCTCCACGAAGCAGAGGTCCTCC CAGGGGCCTTAGAGGTGGAAGAGGCGGAAGTGGCGCGAGAGGACCACCTTCAAGAGGGAGTCACTTGGGGTCTTC…
RBMX-CK V3	ATGGTTGAAGCAGATCGTCCCGGGAAACTGTTCATCGGAGGCCTGAACACAGAGACAAATGAGAAAGCCCTCGAGGCTGT ATTTGGCAAATATGGACGCATTGTGGAAGTCCTCCTGATGAAAGATCGTGAAACCAACAAGTCAAGAGGATTTGCTTTTG TAACGTTTGAGAGTCCAGCAGATGCTAAAGATGCTGCCAGAGACATGAATGGAAAGTCATTAGATGGGAAAGCAATTAAA GTGGAACAAGCAACCAAGCCATCCTTTGAAAGTGGTGGTAGGCGTGGGCCACCACCCCCTCCACGAAGCAGAGGTCCTCC CAGGGGCCTTAGAGGTGGAAGAGGCGGAAGTGGCGCGAGAGGACCACCTTCAAGAGGGAGTCACTTGGGGTCTTC…
RBM10-CK V1	GAACGGAGGCTTAAAAGCTCTTGCTACATGTTCATGCCTTCTTCTTTTTCCTACAGCTCCTGGGCAACGTGCTGGTTATT GTGCTGTCTCATCATTTTGGCAAAGAATTCGGGGGAGCCCCCATGGGCTCGGACAAGCGCGTGAGCAGGACGGAGCGTAG CGGTCGCTACGGCTCCATCGTGGAGAGGGAGGACCGCGACGAGCGGGAGTCGCGGAGCCGCCGCAGGGACGACTACAAGC GGTCCAGCGAGGAGCGCCGCGGGGACCGCTACGACGACTATCGCGACTACGACAGCCGCGACTACGATAGCCGAGACTAC GACAGCCGCGATAGCCGAGACTGCCGAGACTACGACAGCCGCGACTACGATAGCCGCGACAGCCGGGACTGCAGA…
RBM10-CK V2	CCGGGGGCTGAGCTCTGCTACATGTTCATGCCTTCTTCTTTTTCCTACAGCTCCTGGGCAACGTGCTGGTTATTGTGCTG TCTCATCATTTTGGCAAAGAATTCGGGGGAGCCACCATGGGCTCGGACAAGCGCGTGAGCAGGACGGAGCGTAGCGGTCG CTACGGCTCCATCGTGGAGAGGGAGGACCGCGACGAGCGGGAGTCGCGGAGCCGCCGCAGGGACGACTACAAGCGGTCCA GCGAGGAGCGCCGCGGGGACCGCTACGACGACTATCGCGACTACGACAGCCGCGACTACGATAGCCGAGACTACGACAGC CGCGATAGCCGAGACTGCCGAGACTACGACAGCCGCGACTACGATAGCCGCGACAGCCGGGACTGCAGAGATTAC…

## Sheet: Sheet5
reassortant viruses WSN-H7 mRNA-PB2 F：	GATGCGTGACGTACTGGGAAC
reassortant viruses WSN-H7 mRNA-PB2 R：	CCCCTCAATACCGCAGATTCC
reassortant viruses WSN-H7 mRNA-PB1 F：	TGTTCAGCAAACAAGAGTGG
reassortant viruses WSN-H7 mRNA-PB1 R：	CTCTATAGTGTTGGCCAATGCG
reassortant viruses WSN-H7 mRNA-PA F：	GCCCAGATCACTAGCATGTTGG
reassortant viruses WSN-H7 mRNA-PA R：	GTGTTCGATTGGGGCAACATC
reassortant viruses WSN-H7 mRNA-NP F：	CAGGACAGGTCAGCGTTCAAC
reassortant viruses WSN-H7 mRNA-NP R：	GGTTCGTTGCCTTTTCGTCC
WSN/1933 mRNA-NA F：	ACAATTGGCACGGTTCGAAC
WSN/1933 mRNA-NA R：	AGCTGCCTGTTCCATCTTTG
WSN/1933 mRNA-NS1 F：	TTGGCATGTCCGCAAAAGAG
WSN/1933 mRNA-NS1 R：	TTCGATGTCCAGACCAAGAGTG
WSN/1933 mRNA-HA F：	GGCATCATCACCTCAAACGCGTC
WSN/1933 mRNA-HA R：	ATCCTCAATTTGGTACTCCTGACA
WSN/1933 mRNA-M1 F：	AGAGGGAGATAACATTCCATGGGGC
WSN/1933 mRNA-M1 R：	TGTTCACAGGTTGCGCATACCAGGC
WSN/1933 mRNA-M2 F：	TCTAACCGAGGTCGAAACGCCTA
WSN/1933 mRNA-M2 R：	AAAAGACGATCAAGAATCCACA
WSN/1933 mRNA-NS2 F：	ACTGTGTCAAGCTTTCAGGAC
WSN/1933 mRNA-NS2 R：	TACTGCTTCTCCAAGCGAATC
U6 HU F	CTCGCTTCGGCAGCACA
U6 HU R	AACGCTTCACGAATTTGCGT
